# Supplementary material for: ﻿Five new species of the trapdoor spider genus Latouchia Pocock, 1901 (Araneae, Halonoproctidae) from China
Source: Zookeys. 2025 Dec 30;1265:103–27. doi: 10.3897/zookeys.1265.175629 (PMC12776027; doi:10.3897/zookeys.1265.175629)
Supplement: XML Treatment for Latouchia [file zookeys.1265.175629-treatment1.xml]

<!DOCTYPE tp:taxon-treatment
  PUBLIC "-//TaxonX//DTD Taxonomic Treatment Publishing DTD v0 20100105//EN" "tax-treatment-NSO.dtd">
<tp:taxon-treatment xmlns:tp="http://www.plazi.org/taxpub"><tp:treatment-meta><kwd-group><label>Taxon classification</label><kwd>
              <named-content content-type="kingdom">Animalia</named-content>
            </kwd><kwd>
              <named-content content-type="order">Araneae</named-content>
            </kwd><kwd>
              <named-content content-type="family">Halonoproctidae</named-content>
            </kwd></kwd-group><mixed-citation publication-type="journal"><person-group><name><surname>Xiong</surname><given-names>Yichao</given-names></name><name><surname>Li</surname><given-names>Daiqin</given-names></name><name><surname>Xu</surname><given-names>Xin</given-names></name></person-group><article-title>﻿Five new species of the trapdoor spider genus <italic><tp:taxon-name><tp:taxon-name-part taxon-name-part-type="genus" reg="Latouchia">Latouchia</tp:taxon-name-part></tp:taxon-name></italic> Pocock, 1901 (<tp:taxon-name><tp:taxon-name-part taxon-name-part-type="order">Araneae</tp:taxon-name-part></tp:taxon-name>, <tp:taxon-name><tp:taxon-name-part taxon-name-part-type="family">Halonoproctidae</tp:taxon-name-part></tp:taxon-name>) from China</article-title><source>Zookeys</source><day>30</day><month>12</month><year>2025</year><volume>1265</volume><fpage>103</fpage><lpage>127</lpage><pub-id pub-id-type="doi">10.3897/zookeys.1265.175629</pub-id></mixed-citation></tp:treatment-meta><tp:nomenclature><label>﻿Genus</label><tp:taxon-name><object-id xmlns:xlink="http://www.w3.org/1999/xlink" content-type="arpha" xlink:type="simple">E3C29BF7-9F8F-5750-832D-D362DBCE32E6</object-id>
            <tp:taxon-name-part taxon-name-part-type="genus" reg="Latouchia">Latouchia</tp:taxon-name-part>
          </tp:taxon-name><tp:taxon-authority>Pocock, 1901</tp:taxon-authority></tp:nomenclature><tp:treatment-sec sec-type="type species" id="SECID0EAPAC"><title>Type species.</title><p><italic><tp:taxon-name><tp:taxon-name-part taxon-name-part-type="genus" reg="Latouchia">Latouchia</tp:taxon-name-part> <tp:taxon-name-part taxon-name-part-type="species" reg="fossoria">fossoria</tp:taxon-name-part></tp:taxon-name></italic> Pocock, 1901: 211, pl.21, fig. 2, female from China, by original designation; see Decae &amp; Caranhac, 2020, 566, fig. 3, 17–26.</p></tp:treatment-sec><tp:treatment-sec sec-type="diagnosis" id="SECID0ERPAC"><title>Diagnosis.</title><p><italic><tp:taxon-name><tp:taxon-name-part taxon-name-part-type="genus" reg="Latouchia">Latouchia</tp:taxon-name-part></tp:taxon-name></italic> can be distinguished from the other two genera of <tp:taxon-name><tp:taxon-name-part taxon-name-part-type="subfamily">Ummidiinae</tp:taxon-name-part></tp:taxon-name>, <italic><tp:taxon-name><tp:taxon-name-part taxon-name-part-type="genus" reg="Conothele">Conothele</tp:taxon-name-part></tp:taxon-name></italic> Thorell, 1878 and <italic><tp:taxon-name><tp:taxon-name-part taxon-name-part-type="genus" reg="Ummidia">Ummidia</tp:taxon-name-part></tp:taxon-name></italic> Thorell, 1875, by the following combination of characters: (1) tibia III lacking a fully developed saddle depression; (2) female genitalia without a strongly sclerotized distal portion of the stalks (Figs <xref ref-type="fig" rid="F4">4I–K</xref>, <xref ref-type="fig" rid="F6">6G–J</xref>, <xref ref-type="fig" rid="F7">7G</xref>, <xref ref-type="fig" rid="F8">8G</xref>, <xref ref-type="fig" rid="F10">10</xref>, <xref ref-type="fig" rid="F12">12</xref>); and (3) male palp bearing a robust, stiff embolus (Figs <xref ref-type="fig" rid="F4">4A–C</xref>, <xref ref-type="fig" rid="F5">5C–H</xref>, <xref ref-type="fig" rid="F6">6A–E</xref>, <xref ref-type="fig" rid="F7">7A–F</xref>, <xref ref-type="fig" rid="F8">8A–F</xref>, <xref ref-type="fig" rid="F9">9</xref>, <xref ref-type="fig" rid="F11">11</xref>). For further details, see <xref ref-type="bibr" rid="B3">Decae et al. (2021)</xref>.</p></tp:treatment-sec><tp:treatment-sec><!--Section generated to contain objects referenced in tp:taxon-treatment.--><fig id="F4" position="float" orientation="portrait"><object-id xmlns:xlink="http://www.w3.org/1999/xlink" content-type="doi" xlink:type="simple">10.3897/zookeys.1265.175629.figure4</object-id><object-id xmlns:xlink="http://www.w3.org/1999/xlink" content-type="arpha" xlink:type="simple">F073A1A1-F272-5AC6-9F47-BD125EDC78CB</object-id><label>Figure 4.</label><caption><p><italic><tp:taxon-name><tp:taxon-name-part taxon-name-part-type="genus" reg="Latouchia">Latouchia</tp:taxon-name-part> <tp:taxon-name-part taxon-name-part-type="species" reg="jihe">jihe</tp:taxon-name-part></tp:taxon-name></italic> sp. nov., holotype male (<bold>A–H</bold>) and paratype females (<bold>I–K</bold>). <bold>A–C, E–H.</bold> Left male palp (HAL-2023-010): <bold>A.</bold> Prolateral view; <bold>B.</bold> Ventral view; <bold>C.</bold> Retrolateral view; <bold>D.</bold> Ventral side of tarsus I showing band of spinules; <bold>E–H.</bold> Embolus: <bold>E, G, H.</bold> Different angles of the embolus in retrolateral view; arrows indicate prolateral and retrolateral superior keels; <bold>F.</bold> Ventral view; <bold>I–K.</bold> Vulvae, dorsal view: <bold>I.</bold> HAL-2023-032; <bold>J.</bold> HAL-2023-036; <bold>K.</bold> HAL-2023-033. Scale bars: 1 mm (<bold>A–C</bold>); 0.5 mm (<bold>D</bold>); 0.3 mm (<bold>E–G, I–K</bold>); 0.15 mm (<bold>H</bold>).</p></caption><graphic xmlns:xlink="http://www.w3.org/1999/xlink" xlink:href="zookeys-1265-103_article-175629__-g004.jpg" position="float" orientation="portrait" xlink:type="simple" id="oo_1502596.jpg"><uri content-type="original_file" xlink:type="simple">https://binary.pensoft.net/fig/1502596</uri></graphic></fig><fig id="F6" position="float" orientation="portrait"><object-id xmlns:xlink="http://www.w3.org/1999/xlink" content-type="doi" xlink:type="simple">10.3897/zookeys.1265.175629.figure6</object-id><object-id xmlns:xlink="http://www.w3.org/1999/xlink" content-type="arpha" xlink:type="simple">BC9A7065-3CFE-5C6B-87D2-89ED1CCEE2CD</object-id><label>Figure 6.</label><caption><p><italic><tp:taxon-name><tp:taxon-name-part taxon-name-part-type="genus" reg="Latouchia">Latouchia</tp:taxon-name-part> <tp:taxon-name-part taxon-name-part-type="species" reg="wufeng">wufeng</tp:taxon-name-part></tp:taxon-name></italic> sp. nov., holotype male (<bold>A–F</bold>) and paratype females (<bold>G–J</bold>). <bold>A–F.</bold> Left male palp (HAL-2022-018A): <bold>A, D.</bold> Prolateral view; <bold>B.</bold> Ventral view; <bold>C, E, F.</bold> retrolateral view; arrow indicates serrulate embolic keel; <bold>G–J.</bold> Vulvae, dorsal view: <bold>G.</bold> HAL-2022-019B; <bold>H.</bold> HAL-2022-019; <bold>I.</bold> HAL-2022-017; <bold>J.</bold> HAL-2022-020. Scale bars: 1 mm (<bold>A–C</bold>); 0.3 mm (<bold>D, E, G–J</bold>); 0.1 mm (<bold>F</bold>).</p></caption><graphic xmlns:xlink="http://www.w3.org/1999/xlink" xlink:href="zookeys-1265-103_article-175629__-g006.jpg" position="float" orientation="portrait" xlink:type="simple" id="oo_1502598.jpg"><uri content-type="original_file" xlink:type="simple">https://binary.pensoft.net/fig/1502598</uri></graphic></fig><fig id="F7" position="float" orientation="portrait"><object-id xmlns:xlink="http://www.w3.org/1999/xlink" content-type="doi" xlink:type="simple">10.3897/zookeys.1265.175629.figure7</object-id><object-id xmlns:xlink="http://www.w3.org/1999/xlink" content-type="arpha" xlink:type="simple">93E9F33A-D1C5-552E-A4ED-BE0095AE5BB3</object-id><label>Figure 7.</label><caption><p><italic><tp:taxon-name><tp:taxon-name-part taxon-name-part-type="genus" reg="Latouchia">Latouchia</tp:taxon-name-part> <tp:taxon-name-part taxon-name-part-type="species" reg="wuhan">wuhan</tp:taxon-name-part></tp:taxon-name></italic> sp. nov., holotype male (<bold>A–F, I</bold>) and paratype females (<bold>G, H</bold>). <bold>A–F.</bold> left male palp (XUC-2014-081): <bold>A, D.</bold> Prolateral view; <bold>B.</bold> Ventral view; <bold>C, E, F.</bold> Retrolateral view showing details of embolus; <bold>G.</bold> Vulva, dorsal view, LH-2017-000; <bold>H.</bold> Vulva of young female, dorsal view, XUC-2014-082; <bold>I.</bold> Thickened setae on maxillae. Scale bars: 1 mm (<bold>A–C</bold>); 0.3 mm (<bold>D, E, G–I</bold>); 0.1 mm (<bold>F</bold>).</p></caption><graphic xmlns:xlink="http://www.w3.org/1999/xlink" xlink:href="zookeys-1265-103_article-175629__-g007.jpg" position="float" orientation="portrait" xlink:type="simple" id="oo_1502599.jpg"><uri content-type="original_file" xlink:type="simple">https://binary.pensoft.net/fig/1502599</uri></graphic></fig><fig id="F8" position="float" orientation="portrait"><object-id xmlns:xlink="http://www.w3.org/1999/xlink" content-type="doi" xlink:type="simple">10.3897/zookeys.1265.175629.figure8</object-id><object-id xmlns:xlink="http://www.w3.org/1999/xlink" content-type="arpha" xlink:type="simple">E2092969-3368-5E50-9583-B57BF470B89A</object-id><label>Figure 8.</label><caption><p><italic><tp:taxon-name><tp:taxon-name-part taxon-name-part-type="genus" reg="Latouchia">Latouchia</tp:taxon-name-part> <tp:taxon-name-part taxon-name-part-type="species" reg="yinggen">yinggen</tp:taxon-name-part></tp:taxon-name></italic> sp. nov., holotype male (<bold>A–F</bold>) and paratype females (<bold>G, H</bold>). <bold>A–F.</bold> Right male palp (LH-2017-181): <bold>A, D.</bold> Prolateral view; <bold>B, E.</bold> Ventral view; <bold>C, F.</bold> Retrolateral view. <bold>G, H.</bold> Vulvae, dorsal view: <bold>G.</bold> LH-2017-182; <bold>H.</bold> LH-2017-183. Scale bars: 0.5 mm (<bold>A–C</bold>); 0.3 mm (<bold>D–H</bold>).</p></caption><graphic xmlns:xlink="http://www.w3.org/1999/xlink" xlink:href="zookeys-1265-103_article-175629__-g008.jpg" position="float" orientation="portrait" xlink:type="simple" id="oo_1502600.jpg"><uri content-type="original_file" xlink:type="simple">https://binary.pensoft.net/fig/1502600</uri></graphic></fig><fig id="F10" position="float" orientation="portrait"><object-id xmlns:xlink="http://www.w3.org/1999/xlink" content-type="doi" xlink:type="simple">10.3897/zookeys.1265.175629.figure10</object-id><object-id xmlns:xlink="http://www.w3.org/1999/xlink" content-type="arpha" xlink:type="simple">32B65D02-E49B-5F1E-93D3-09906878FE11</object-id><label>Figure 10.</label><caption><p><italic><tp:taxon-name><tp:taxon-name-part taxon-name-part-type="genus" reg="Latouchia">Latouchia</tp:taxon-name-part> <tp:taxon-name-part taxon-name-part-type="species" reg="zhangping">zhangping</tp:taxon-name-part></tp:taxon-name></italic> sp. nov., paratypes (females), vulvae, dorsal view: <bold>A.</bold> HAL-2023-104; <bold>B.</bold> HAL-2019-111A; <bold>C.</bold> HAL-2019-111; <bold>D.</bold> HAL-2023-097; <bold>E.</bold> HAL-2023-100; <bold>F.</bold> HAL-2023-103; <bold>G.</bold> LH-2017-030. Scale bars: 0.1 mm (<bold>A–G</bold>).</p></caption><graphic xmlns:xlink="http://www.w3.org/1999/xlink" xlink:href="zookeys-1265-103_article-175629__-g010.jpg" position="float" orientation="portrait" xlink:type="simple" id="oo_1502602.jpg"><uri content-type="original_file" xlink:type="simple">https://binary.pensoft.net/fig/1502602</uri></graphic></fig><fig id="F12" position="float" orientation="portrait"><object-id xmlns:xlink="http://www.w3.org/1999/xlink" content-type="doi" xlink:type="simple">10.3897/zookeys.1265.175629.figure12</object-id><object-id xmlns:xlink="http://www.w3.org/1999/xlink" content-type="arpha" xlink:type="simple">EBF13A6D-A4AF-5718-B562-47B02AC63098</object-id><label>Figure 12.</label><caption><p><italic><tp:taxon-name><tp:taxon-name-part taxon-name-part-type="genus" reg="Latouchia">Latouchia</tp:taxon-name-part> <tp:taxon-name-part taxon-name-part-type="species" reg="jinyun">jinyun</tp:taxon-name-part></tp:taxon-name></italic> Hao, Yu &amp; Zhang, 2025, females, vulvae, dorsal view: <bold>A.</bold> HAL-2023-122; <bold>B.</bold> HAL-2023-112; <bold>C.</bold> HAL-2023-121; <bold>D.</bold> HAL-2023-108; <bold>E.</bold> HAL-2023-127; <bold>F.</bold> HAL-2023-127A; <bold>G.</bold> HAL-2023-137; <bold>H.</bold> HAL-2023-138; <bold>I.</bold> HAL-2023-140; <bold>J.</bold> HAL-2023-125; <bold>K.</bold> HAL-2023-146; <bold>L.</bold> HAL-2023-148. Scale bars: 0.3 mm (<bold>A–L</bold>).</p></caption><graphic xmlns:xlink="http://www.w3.org/1999/xlink" xlink:href="zookeys-1265-103_article-175629__-g012.jpg" position="float" orientation="portrait" xlink:type="simple" id="oo_1502604.jpg"><uri content-type="original_file" xlink:type="simple">https://binary.pensoft.net/fig/1502604</uri></graphic></fig><fig id="F5" position="float" orientation="portrait"><object-id xmlns:xlink="http://www.w3.org/1999/xlink" content-type="doi" xlink:type="simple">10.3897/zookeys.1265.175629.figure5</object-id><object-id xmlns:xlink="http://www.w3.org/1999/xlink" content-type="arpha" xlink:type="simple">5FFA928E-A7E0-538A-9B12-9F220CE0AA3C</object-id><label>Figure 5.</label><caption><p><italic><tp:taxon-name><tp:taxon-name-part taxon-name-part-type="genus" reg="Latouchia">Latouchia</tp:taxon-name-part> <tp:taxon-name-part taxon-name-part-type="species" reg="pavlovi">pavlovi</tp:taxon-name-part></tp:taxon-name></italic> Schenkel, 1953, topotype male (KYUARA#2031, collected from Qingdao, Shandong). <bold>A, B.</bold> General somatic morphology; <bold>A.</bold> Dorsal view; <bold>B.</bold> Ventral view; <bold>C–H.</bold> Left male palp; <bold>C.</bold> Ventral view; <bold>D.</bold> Retrolateral view; <bold>E.</bold> Dorsal view; <bold>F–H.</bold> Embolus in different angles; <bold>I.</bold> Ventral side of tarsus I showing band of spinules; <bold>J.</bold> Patella and tibia of left leg I; <bold>K.</bold> Patella and tibia of left leg II. Scale bars: 2 mm (<bold>A, B</bold>); 0.5 mm (<bold>C–H</bold>); 1 mm (<bold>I–K</bold>).</p></caption><graphic xmlns:xlink="http://www.w3.org/1999/xlink" xlink:href="zookeys-1265-103_article-175629__-g005.jpg" position="float" orientation="portrait" xlink:type="simple" id="oo_1502597.jpg"><uri content-type="original_file" xlink:type="simple">https://binary.pensoft.net/fig/1502597</uri></graphic></fig><fig id="F9" position="float" orientation="portrait"><object-id xmlns:xlink="http://www.w3.org/1999/xlink" content-type="doi" xlink:type="simple">10.3897/zookeys.1265.175629.figure9</object-id><object-id xmlns:xlink="http://www.w3.org/1999/xlink" content-type="arpha" xlink:type="simple">2DCF45D4-51F1-540A-9DEF-EB835CE6E62B</object-id><label>Figure 9.</label><caption><p><italic><tp:taxon-name><tp:taxon-name-part taxon-name-part-type="genus" reg="Latouchia">Latouchia</tp:taxon-name-part> <tp:taxon-name-part taxon-name-part-type="species" reg="zhangping">zhangping</tp:taxon-name-part></tp:taxon-name></italic> sp. nov., holotype male, left male palp (HAL-2023-098): <bold>A.</bold> Prolateral view; <bold>B, D.</bold> Ventral view; <bold>C, E.</bold> Retrolateral view. Scale bars: 1 mm (<bold>A–C</bold>); 0.3 mm (<bold>D–E</bold>).</p></caption><graphic xmlns:xlink="http://www.w3.org/1999/xlink" xlink:href="zookeys-1265-103_article-175629__-g009.jpg" position="float" orientation="portrait" xlink:type="simple" id="oo_1502601.jpg"><uri content-type="original_file" xlink:type="simple">https://binary.pensoft.net/fig/1502601</uri></graphic></fig><fig id="F11" position="float" orientation="portrait"><object-id xmlns:xlink="http://www.w3.org/1999/xlink" content-type="doi" xlink:type="simple">10.3897/zookeys.1265.175629.figure11</object-id><object-id xmlns:xlink="http://www.w3.org/1999/xlink" content-type="arpha" xlink:type="simple">7ADCE70E-0B37-594A-A032-C07DF6702987</object-id><label>Figure 11.</label><caption><p><italic><tp:taxon-name><tp:taxon-name-part taxon-name-part-type="genus" reg="Latouchia">Latouchia</tp:taxon-name-part> <tp:taxon-name-part taxon-name-part-type="species" reg="jinyun">jinyun</tp:taxon-name-part></tp:taxon-name></italic> Hao, Yu &amp; Zhang, 2025, left male palp (A–F: HAL-2023-139, G–I: HAL-2023-126), <bold>A, D, G.</bold> prolateral view; <bold>B, E, H.</bold> ventral view; <bold>C, F, I.</bold> retrolateral view. Scale bars: 1 mm (<bold>A–C</bold>); 0.3 mm (<bold>D–I</bold>).</p></caption><graphic xmlns:xlink="http://www.w3.org/1999/xlink" xlink:href="zookeys-1265-103_article-175629__-g011.jpg" position="float" orientation="portrait" xlink:type="simple" id="oo_1502603.jpg"><uri content-type="original_file" xlink:type="simple">https://binary.pensoft.net/fig/1502603</uri></graphic></fig></tp:treatment-sec><ref-list><ref id="B3"><mixed-citation xmlns:xlink="http://www.w3.org/1999/xlink" xlink:type="simple"><person-group><name name-style="western"><surname>Decae</surname><given-names>A</given-names></name><name name-style="western"><surname>Schwendinger</surname><given-names>PJ</given-names></name><name name-style="western"><surname>Hongpadharakiree</surname><given-names>K</given-names></name></person-group> (<year>2021</year>) <article-title>Descriptions of four new trapdoor spider species in the subfamily <tp:taxon-name><tp:taxon-name-part taxon-name-part-type="subfamily">Ummidiinae</tp:taxon-name-part></tp:taxon-name> from Thailand (<tp:taxon-name><tp:taxon-name-part taxon-name-part-type="order">Araneae</tp:taxon-name-part></tp:taxon-name>, <tp:taxon-name><tp:taxon-name-part taxon-name-part-type="suborder">Mygalomorphae</tp:taxon-name-part></tp:taxon-name>, <tp:taxon-name><tp:taxon-name-part taxon-name-part-type="family">Halonoproctidae</tp:taxon-name-part></tp:taxon-name>).</article-title><source>Zootaxa</source><volume>4984</volume>(<issue>1</issue>): <fpage>300</fpage>–<lpage>323</lpage>. <ext-link xlink:href="10.11646/zootaxa.4984.1.22" ext-link-type="doi" xlink:type="simple">https://doi.org/10.11646/zootaxa.4984.1.22</ext-link></mixed-citation></ref></ref-list></tp:taxon-treatment>
