# Supplementary material for: ﻿Five new species of the trapdoor spider genus Latouchia Pocock, 1901 (Araneae, Halonoproctidae) from China
Source: Zookeys. 2025 Dec 30;1265:103–27. doi: 10.3897/zookeys.1265.175629 (PMC12776027; doi:10.3897/zookeys.1265.175629)
Supplement: XML Treatment for Latouchia jihe [file zookeys.1265.175629-treatment2.xml]

<!DOCTYPE tp:taxon-treatment
  PUBLIC "-//TaxonX//DTD Taxonomic Treatment Publishing DTD v0 20100105//EN" "tax-treatment-NSO.dtd">
<tp:taxon-treatment xmlns:tp="http://www.plazi.org/taxpub"><tp:treatment-meta><kwd-group><label>Taxon classification</label><kwd>
              <named-content content-type="kingdom">Animalia</named-content>
            </kwd><kwd>
              <named-content content-type="order">Araneae</named-content>
            </kwd><kwd>
              <named-content content-type="family">Halonoproctidae</named-content>
            </kwd></kwd-group><mixed-citation publication-type="journal"><person-group><name><surname>Xiong</surname><given-names>Yichao</given-names></name><name><surname>Li</surname><given-names>Daiqin</given-names></name><name><surname>Xu</surname><given-names>Xin</given-names></name></person-group><article-title>﻿Five new species of the trapdoor spider genus <italic><tp:taxon-name><tp:taxon-name-part taxon-name-part-type="genus" reg="Latouchia">Latouchia</tp:taxon-name-part></tp:taxon-name></italic> Pocock, 1901 (<tp:taxon-name><tp:taxon-name-part taxon-name-part-type="order">Araneae</tp:taxon-name-part></tp:taxon-name>, <tp:taxon-name><tp:taxon-name-part taxon-name-part-type="family">Halonoproctidae</tp:taxon-name-part></tp:taxon-name>) from China</article-title><source>Zookeys</source><day>30</day><month>12</month><year>2025</year><volume>1265</volume><fpage>103</fpage><lpage>127</lpage><pub-id pub-id-type="doi">10.3897/zookeys.1265.175629</pub-id></mixed-citation></tp:treatment-meta><tp:nomenclature><label>﻿</label><tp:taxon-name><object-id xmlns:xlink="http://www.w3.org/1999/xlink" content-type="arpha" xlink:type="simple">E577558D-FD6C-53B6-A4B6-1DCB5EC575E0</object-id>
            <tp:taxon-name-part taxon-name-part-type="genus" reg="Latouchia">Latouchia</tp:taxon-name-part>
            <tp:taxon-name-part taxon-name-part-type="species" reg="jihe">jihe</tp:taxon-name-part>
            <object-id xmlns:xlink="http://www.w3.org/1999/xlink" content-type="zoobank" xlink:type="simple">https://zoobank.org/BF59C84A-F389-489F-B926-0A260BF9CE8B</object-id>
          </tp:taxon-name><tp:taxon-status xmlns:xlink="http://www.w3.org/1999/xlink" xlink:type="simple">sp. nov.</tp:taxon-status><xref ref-type="fig" rid="F1">Figs 1A, B</xref><xref ref-type="fig" rid="F2">, 2A, G</xref><xref ref-type="fig" rid="F3">, 3A, G</xref><xref ref-type="fig" rid="F4">, 4</xref></tp:nomenclature><tp:treatment-sec sec-type="type material" id="SECID0EDEAE"><title>Type material.</title><p><bold><italic>Holotype</italic></bold> • ♂ (HAL-2023-010, matured on 1 Dec. 2023), China, Jiangxi Province, Fuzhou City, Dongxiang District, Jihe Tower, 28 Aug. 2023, <named-content xmlns:xlink="http://www.w3.org/1999/xlink" content-type="dwc:verbatimCoordinates" xlink:type="simple"><named-content content-type="geo-json" specific-use="{&#34;type&#34;:&#34;Point&#34;,&#34;coordinates&#34;:[116.620000,28.200000]}" id="NCID0EREAE" xlink:type="simple">28.20°N, 116.62°E</named-content></named-content>, elev. 194 m, X. Xu, Y. Zhang, Y.X. Li, J.Y. Yuan leg. <bold><italic>Paratype</italic></bold> • 1♀ (HAL-2023-032), China, Jiangxi Province, Shangrao City, Guangxin District, Zhengfang Town, Lou Village, 30 Aug. 2023, <named-content xmlns:xlink="http://www.w3.org/1999/xlink" content-type="dwc:verbatimCoordinates" xlink:type="simple"><named-content content-type="geo-json" specific-use="{&#34;type&#34;:&#34;Point&#34;,&#34;coordinates&#34;:[117.900000,28.690000]}" id="NCID0E3EAE" xlink:type="simple">28.69°N, 117.90°E</named-content></named-content>, elev. 135 m. • 1♀ (HAL-2023-033), China, Jiangxi Province, Shangrao City, Dexing City, Fenghuanghu Scenic Area, 31 Aug. 2023, <named-content xmlns:xlink="http://www.w3.org/1999/xlink" content-type="dwc:verbatimCoordinates" xlink:type="simple"><named-content content-type="geo-json" specific-use="{&#34;type&#34;:&#34;Point&#34;,&#34;coordinates&#34;:[117.600000,28.920000]}" id="NCID0EEFAE" xlink:type="simple">28.92°N, 117.60°E</named-content></named-content>, elev. 71 m. • 1♀ (HAL-2023-036), China, Jiangxi Province, Shangrao City, Dexing City, Sizhou Town, Yejiazhuang Village, 31 Aug. 2023, <named-content xmlns:xlink="http://www.w3.org/1999/xlink" content-type="dwc:verbatimCoordinates" xlink:type="simple"><named-content content-type="geo-json" specific-use="{&#34;type&#34;:&#34;Point&#34;,&#34;coordinates&#34;:[117.630000,29.030000]}" id="NCID0EMFAE" xlink:type="simple">29.03°N, 117.63°E</named-content></named-content>, elev. 118 m. X. Xu, Y. Zhang, Y.X. Li, J.Y. Yuan leg.</p></tp:treatment-sec><tp:treatment-sec sec-type="diagnosis" id="SECID0ERFAE"><title>Diagnosis.</title><p>This species can be distinguished from all other <italic><tp:taxon-name><tp:taxon-name-part taxon-name-part-type="genus" reg="Latouchia">Latouchia</tp:taxon-name-part></tp:taxon-name></italic> species, except <italic><tp:taxon-name><tp:taxon-name-part taxon-name-part-type="genus" reg="Latouchia">L.</tp:taxon-name-part> <tp:taxon-name-part taxon-name-part-type="species" reg="davidi">davidi</tp:taxon-name-part></tp:taxon-name></italic> (Simon, 1886), <italic><tp:taxon-name><tp:taxon-name-part taxon-name-part-type="genus" reg="Latouchia">L.</tp:taxon-name-part> <tp:taxon-name-part taxon-name-part-type="species" reg="pavlovi">pavlovi</tp:taxon-name-part></tp:taxon-name></italic> Schenkel, 1953, and <italic><tp:taxon-name><tp:taxon-name-part taxon-name-part-type="genus" reg="Latouchia">L.</tp:taxon-name-part> <tp:taxon-name-part taxon-name-part-type="species" reg="stridulans">stridulans</tp:taxon-name-part></tp:taxon-name></italic> Decae, 2019, by presence of stridulatory ridges on the retrolateral surface of the chelicerae in both sexes (Fig. <xref ref-type="fig" rid="F1">1A, B</xref>). Male of <italic><tp:taxon-name><tp:taxon-name-part taxon-name-part-type="genus" reg="Latouchia">L.</tp:taxon-name-part> <tp:taxon-name-part taxon-name-part-type="species" reg="jihe">jihe</tp:taxon-name-part></tp:taxon-name></italic> sp. nov. can be distinguished from <italic><tp:taxon-name><tp:taxon-name-part taxon-name-part-type="genus" reg="Latouchia">L.</tp:taxon-name-part> <tp:taxon-name-part taxon-name-part-type="species" reg="pavlovi">pavlovi</tp:taxon-name-part></tp:taxon-name></italic> by embolus with slightly wider opening (Fig. <xref ref-type="fig" rid="F4">4E</xref> vs Fig. <xref ref-type="fig" rid="F5">5G</xref>) and embolic apex with slightly smaller triangular apophysis in retrolateral view (Fig. <xref ref-type="fig" rid="F4">4G</xref> vs Fig. <xref ref-type="fig" rid="F5">5F</xref>); from <italic><tp:taxon-name><tp:taxon-name-part taxon-name-part-type="genus" reg="Latouchia">L.</tp:taxon-name-part> <tp:taxon-name-part taxon-name-part-type="species" reg="stridulans">stridulans</tp:taxon-name-part></tp:taxon-name></italic> by embolus with larger opening (Fig. <xref ref-type="fig" rid="F4">4E–H</xref> vs figs 19–22 in <xref ref-type="bibr" rid="B1">Decae 2019</xref>). Females of <italic><tp:taxon-name><tp:taxon-name-part taxon-name-part-type="genus" reg="Latouchia">L.</tp:taxon-name-part> <tp:taxon-name-part taxon-name-part-type="species" reg="jihe">jihe</tp:taxon-name-part></tp:taxon-name></italic> sp. nov. differ from <italic><tp:taxon-name><tp:taxon-name-part taxon-name-part-type="genus" reg="Latouchia">L.</tp:taxon-name-part> <tp:taxon-name-part taxon-name-part-type="species" reg="stridulans">stridulans</tp:taxon-name-part></tp:taxon-name></italic> and <italic><tp:taxon-name><tp:taxon-name-part taxon-name-part-type="genus" reg="Latouchia">L.</tp:taxon-name-part> <tp:taxon-name-part taxon-name-part-type="species" reg="pavlovi">pavlovi</tp:taxon-name-part></tp:taxon-name></italic> by relatively slender stalks and knob-shaped spermathecae (Fig. <xref ref-type="fig" rid="F4">4I–K</xref> vs fig. 18 in <xref ref-type="bibr" rid="B1">Decae 2019</xref> and fig. 1 in <xref ref-type="bibr" rid="B9">Song and Hu 1982</xref>), and from <italic><tp:taxon-name><tp:taxon-name-part taxon-name-part-type="genus" reg="Latouchia">L.</tp:taxon-name-part> <tp:taxon-name-part taxon-name-part-type="species" reg="davidi">davidi</tp:taxon-name-part></tp:taxon-name></italic> by longer stalks (Fig. <xref ref-type="fig" rid="F4">4I–K</xref> vs fig. 11 in <xref ref-type="bibr" rid="B2">Decae and Caranhac 2020</xref>).</p></tp:treatment-sec><tp:treatment-sec sec-type="description" id="SECID0E3KAE"><title>Description.</title><p><bold>Male</bold> (holotype, Figs <xref ref-type="fig" rid="F1">1A</xref>, <xref ref-type="fig" rid="F2">2A</xref>, <xref ref-type="fig" rid="F3">3A</xref>). Carapace dark brown. Cephalic region smoothly elevated. Eight eyes arranged in two rows: anterior eye row procurved, posterior row straight. Chelicerae dark brown with a series of stridulatory ridges on the retrolateral surface (Fig. <xref ref-type="fig" rid="F1">1A</xref>), promargin with seven teeth, retromargin with six teeth. Fovea procurved and deep. Sternum light yellow with glabrous sigilla. Labium and maxillae light brown, labium with one cuspule, two maxillae together bearing 31 cuspules along proximal edge (Fig. <xref ref-type="fig" rid="F3">3A</xref>). Opisthosoma brownish-black.</p><fig id="F2" position="float" orientation="portrait"><object-id xmlns:xlink="http://www.w3.org/1999/xlink" content-type="doi" xlink:type="simple">10.3897/zookeys.1265.175629.figure2</object-id><object-id xmlns:xlink="http://www.w3.org/1999/xlink" content-type="arpha" xlink:type="simple">9C61147B-A80A-5A56-953B-50AF268399B3</object-id><label>Figure 2.</label><caption><p>General somatic morphology of five new and one known <italic><tp:taxon-name><tp:taxon-name-part taxon-name-part-type="genus" reg="Latouchia">Latouchia</tp:taxon-name-part></tp:taxon-name></italic> species. <bold>A–F.</bold> Male; <bold>G–L.</bold> Female; <bold>A, G.</bold><italic><tp:taxon-name><tp:taxon-name-part taxon-name-part-type="genus" reg="Latouchia">L.</tp:taxon-name-part> <tp:taxon-name-part taxon-name-part-type="species" reg="jihe">jihe</tp:taxon-name-part></tp:taxon-name></italic> sp. nov. (HAL-2023-010, HAL-2023-032); <bold>B, H.</bold><italic><tp:taxon-name><tp:taxon-name-part taxon-name-part-type="genus" reg="Latouchia">L.</tp:taxon-name-part> <tp:taxon-name-part taxon-name-part-type="species" reg="wufeng">wufeng</tp:taxon-name-part></tp:taxon-name></italic> sp. nov. (HAL-2022-018A, HAL-2022-019B); <bold>C, I.</bold><italic><tp:taxon-name><tp:taxon-name-part taxon-name-part-type="genus" reg="Latouchia">L.</tp:taxon-name-part> <tp:taxon-name-part taxon-name-part-type="species" reg="wuhan">wuhan</tp:taxon-name-part></tp:taxon-name></italic> sp. nov. (XUC-2014-081, LH-2017-000); <bold>D, J.</bold><italic><tp:taxon-name><tp:taxon-name-part taxon-name-part-type="genus" reg="Latouchia">L.</tp:taxon-name-part> <tp:taxon-name-part taxon-name-part-type="species" reg="yinggen">yinggen</tp:taxon-name-part></tp:taxon-name></italic> sp. nov. (LH-2017-181, LH-2017-182); <bold>E, K.</bold><italic><tp:taxon-name><tp:taxon-name-part taxon-name-part-type="genus" reg="Latouchia">L.</tp:taxon-name-part> <tp:taxon-name-part taxon-name-part-type="species" reg="zhangping">zhangping</tp:taxon-name-part></tp:taxon-name></italic> sp. nov. (HAL-2023-098, HAL-2023-104); <bold>F, L.</bold><italic><tp:taxon-name><tp:taxon-name-part taxon-name-part-type="genus" reg="Latouchia">L.</tp:taxon-name-part> <tp:taxon-name-part taxon-name-part-type="species" reg="jinyun">jinyun</tp:taxon-name-part></tp:taxon-name></italic> (HAL-2023-139, HAL-2023-122). Scale bars: 2 mm (<bold>A–L</bold>).</p></caption><graphic xmlns:xlink="http://www.w3.org/1999/xlink" xlink:href="zookeys-1265-103_article-175629__-g002.jpg" position="float" orientation="portrait" xlink:type="simple" id="oo_1502594.jpg"><uri content-type="original_file" xlink:type="simple">https://binary.pensoft.net/fig/1502594</uri></graphic></fig><fig id="F3" position="float" orientation="portrait"><object-id xmlns:xlink="http://www.w3.org/1999/xlink" content-type="doi" xlink:type="simple">10.3897/zookeys.1265.175629.figure3</object-id><object-id xmlns:xlink="http://www.w3.org/1999/xlink" content-type="arpha" xlink:type="simple">E8C5BA14-1AFB-50D2-A908-F41C9D0E6AD5</object-id><label>Figure 3.</label><caption><p>Chelicerae, labium, coxae of palp and sternum of five new and one known <italic><tp:taxon-name><tp:taxon-name-part taxon-name-part-type="genus" reg="Latouchia">Latouchia</tp:taxon-name-part></tp:taxon-name></italic> species. <bold>A–F.</bold> Male; <bold>G–L.</bold> Female; <bold>A, G.</bold><italic><tp:taxon-name><tp:taxon-name-part taxon-name-part-type="genus" reg="Latouchia">L.</tp:taxon-name-part> <tp:taxon-name-part taxon-name-part-type="species" reg="jihe">jihe</tp:taxon-name-part></tp:taxon-name></italic> sp. nov. (HAL-2023-010, HAL-2023-032); <bold>B, H.</bold><italic><tp:taxon-name><tp:taxon-name-part taxon-name-part-type="genus" reg="Latouchia">L.</tp:taxon-name-part> <tp:taxon-name-part taxon-name-part-type="species" reg="wufeng">wufeng</tp:taxon-name-part></tp:taxon-name></italic> sp. nov. (HAL-2022-018A, HAL-2022-019B); <bold>C, I.</bold><italic><tp:taxon-name><tp:taxon-name-part taxon-name-part-type="genus" reg="Latouchia">L.</tp:taxon-name-part> <tp:taxon-name-part taxon-name-part-type="species" reg="wuhan">wuhan</tp:taxon-name-part></tp:taxon-name></italic> sp. nov. (XUC-2014-081, LH-2017-000); <bold>D, J.</bold><italic><tp:taxon-name><tp:taxon-name-part taxon-name-part-type="genus" reg="Latouchia">L.</tp:taxon-name-part> <tp:taxon-name-part taxon-name-part-type="species" reg="yinggen">yinggen</tp:taxon-name-part></tp:taxon-name></italic> sp. nov. (LH-2017-181, LH-2017-182); <bold>E, K.</bold><italic><tp:taxon-name><tp:taxon-name-part taxon-name-part-type="genus" reg="Latouchia">L.</tp:taxon-name-part> <tp:taxon-name-part taxon-name-part-type="species" reg="zhangping">zhangping</tp:taxon-name-part></tp:taxon-name></italic> sp. nov. (HAL-2023-098, HAL-2023-104); <bold>F, L.</bold><italic><tp:taxon-name><tp:taxon-name-part taxon-name-part-type="genus" reg="Latouchia">L.</tp:taxon-name-part> <tp:taxon-name-part taxon-name-part-type="species" reg="jinyun">jinyun</tp:taxon-name-part></tp:taxon-name></italic> (HAL-2023-139, HAL-2023-122). Scale bars: 1 mm (<bold>A–L</bold>).</p></caption><graphic xmlns:xlink="http://www.w3.org/1999/xlink" xlink:href="zookeys-1265-103_article-175629__-g003.jpg" position="float" orientation="portrait" xlink:type="simple" id="oo_1502595.jpg"><uri content-type="original_file" xlink:type="simple">https://binary.pensoft.net/fig/1502595</uri></graphic></fig><p>Measurements: <abbrev xmlns:xlink="http://www.w3.org/1999/xlink" xlink:title="body length" id="ABBRID0EKSAE" xlink:type="simple">BL</abbrev> 8.93, <abbrev xmlns:xlink="http://www.w3.org/1999/xlink" xlink:title="carapace length" id="ABBRID0EOSAE" xlink:type="simple">CL</abbrev> 4.68, <abbrev xmlns:xlink="http://www.w3.org/1999/xlink" xlink:title="carapace width" id="ABBRID0ESSAE" xlink:type="simple">CW</abbrev> 4.49, <abbrev xmlns:xlink="http://www.w3.org/1999/xlink" xlink:title="opisthosoma length" id="ABBRID0EWSAE" xlink:type="simple">OL</abbrev> 3.94, <abbrev xmlns:xlink="http://www.w3.org/1999/xlink" xlink:title="opisthosoma width" id="ABBRID0E1SAE" xlink:type="simple">OW</abbrev> 3.01; Eye group, <abbrev xmlns:xlink="http://www.w3.org/1999/xlink" xlink:title="eye group length" id="ABBRID0E5SAE" xlink:type="simple">EL</abbrev> 0.49, <abbrev xmlns:xlink="http://www.w3.org/1999/xlink" xlink:title="anterior eye row width" id="ABBRID0ECTAE" xlink:type="simple">AR</abbrev> 0.87, <abbrev xmlns:xlink="http://www.w3.org/1999/xlink" xlink:title="posterior eye row width" id="ABBRID0EGTAE" xlink:type="simple">PR</abbrev> 0.89, <abbrev xmlns:xlink="http://www.w3.org/1999/xlink" xlink:title="anterior median eye" id="ABBRID0EKTAE" xlink:type="simple">AME</abbrev>-<abbrev xmlns:xlink="http://www.w3.org/1999/xlink" xlink:title="anterior median eye" id="ABBRID0EOTAE" xlink:type="simple">AME</abbrev> 0.11, <abbrev xmlns:xlink="http://www.w3.org/1999/xlink" xlink:title="anterior median eye" id="ABBRID0ESTAE" xlink:type="simple">AME</abbrev> 0.17, <abbrev xmlns:xlink="http://www.w3.org/1999/xlink" xlink:title="posterior median eye" id="ABBRID0EWTAE" xlink:type="simple">PME</abbrev>-<abbrev xmlns:xlink="http://www.w3.org/1999/xlink" xlink:title="posterior median eye" id="ABBRID0E1TAE" xlink:type="simple">PME</abbrev> 0.26, <abbrev xmlns:xlink="http://www.w3.org/1999/xlink" xlink:title="posterior median eye" id="ABBRID0E5TAE" xlink:type="simple">PME</abbrev> 0.12, <abbrev xmlns:xlink="http://www.w3.org/1999/xlink" xlink:title="anterior lateral eye" id="ABBRID0ECUAE" xlink:type="simple">ALE</abbrev> 0.21, <abbrev xmlns:xlink="http://www.w3.org/1999/xlink" xlink:title="posterior lateral eye" id="ABBRID0EGUAE" xlink:type="simple">PLE</abbrev> 0.21; <abbrev xmlns:xlink="http://www.w3.org/1999/xlink" xlink:title="maxilla length" id="ABBRID0EKUAE" xlink:type="simple">MaxL</abbrev> 1.62, <abbrev xmlns:xlink="http://www.w3.org/1999/xlink" xlink:title="labium length" id="ABBRID0EOUAE" xlink:type="simple">LL</abbrev> 0.68, <abbrev xmlns:xlink="http://www.w3.org/1999/xlink" xlink:title="labium width" id="ABBRID0ESUAE" xlink:type="simple">LW</abbrev> 0.77; <abbrev xmlns:xlink="http://www.w3.org/1999/xlink" xlink:title="sternum length" id="ABBRID0EWUAE" xlink:type="simple">SL</abbrev> 2.49, <abbrev xmlns:xlink="http://www.w3.org/1999/xlink" xlink:title="sternum width" id="ABBRID0E1UAE" xlink:type="simple">SW</abbrev> 2.29; leg I 12.51 (3.96, 1.89, 2.93, 2.00, 1.73), leg II 11.10 (3.05, 1.78, 2.09, 2.39, 1.79), leg III 10.61 (3.06, 1.65, 1.92, 2.25, 1.73), leg IV 13.53 (4.20, 1.71, 2.77, 2.99, 1.86). Patellae and tibiae of legs I and II with long, straight, strong spines; spines slightly thicker on leg I (Fig. <xref ref-type="fig" rid="F13">13A, B</xref>).</p><p>Palp. Palpal bulb simple and elliptic in ventral view; embolus thick at base and gradually tapering toward the tip, apex twisted with narrow lanceolate opening; small, triangular apophysis at tip in retrolateral view; prolateral and retrolateral superior keels well developed (Fig. <xref ref-type="fig" rid="F4">4A–C, E–H</xref>).</p><fig id="F4" position="float" orientation="portrait"><object-id xmlns:xlink="http://www.w3.org/1999/xlink" content-type="doi" xlink:type="simple">10.3897/zookeys.1265.175629.figure4</object-id><object-id xmlns:xlink="http://www.w3.org/1999/xlink" content-type="arpha" xlink:type="simple">F073A1A1-F272-5AC6-9F47-BD125EDC78CB</object-id><label>Figure 4.</label><caption><p><italic><tp:taxon-name><tp:taxon-name-part taxon-name-part-type="genus" reg="Latouchia">Latouchia</tp:taxon-name-part> <tp:taxon-name-part taxon-name-part-type="species" reg="jihe">jihe</tp:taxon-name-part></tp:taxon-name></italic> sp. nov., holotype male (<bold>A–H</bold>) and paratype females (<bold>I–K</bold>). <bold>A–C, E–H.</bold> Left male palp (HAL-2023-010): <bold>A.</bold> Prolateral view; <bold>B.</bold> Ventral view; <bold>C.</bold> Retrolateral view; <bold>D.</bold> Ventral side of tarsus I showing band of spinules; <bold>E–H.</bold> Embolus: <bold>E, G, H.</bold> Different angles of the embolus in retrolateral view; arrows indicate prolateral and retrolateral superior keels; <bold>F.</bold> Ventral view; <bold>I–K.</bold> Vulvae, dorsal view: <bold>I.</bold> HAL-2023-032; <bold>J.</bold> HAL-2023-036; <bold>K.</bold> HAL-2023-033. Scale bars: 1 mm (<bold>A–C</bold>); 0.5 mm (<bold>D</bold>); 0.3 mm (<bold>E–G, I–K</bold>); 0.15 mm (<bold>H</bold>).</p></caption><graphic xmlns:xlink="http://www.w3.org/1999/xlink" xlink:href="zookeys-1265-103_article-175629__-g004.jpg" position="float" orientation="portrait" xlink:type="simple" id="oo_1502596.jpg"><uri content-type="original_file" xlink:type="simple">https://binary.pensoft.net/fig/1502596</uri></graphic></fig><p><bold>Female</bold> (HAL-2023-032, Figs <xref ref-type="fig" rid="F1">1B</xref>, <xref ref-type="fig" rid="F2">2G</xref>, <xref ref-type="fig" rid="F3">3G</xref>). Carapace brown. Cephalic region smoothly elevated. Eight eyes arranged as in male. Chelicerae similar in colour to carapace, with a series of stridulatory ridges on retrolateral surface (Fig. <xref ref-type="fig" rid="F1">1B</xref>); promargin with seven teeth, retromargin with five teeth. Fovea procurved and deep. Sternum light yellow with distinct, glabrous sigilla. Labium and maxillae brown; labium with three cuspules; two maxillae together bearing 35 cuspules along proximal edge (Fig. <xref ref-type="fig" rid="F3">3G</xref>). Opisthosoma brown with pale, regular blotches.</p><p>Measurements: <abbrev xmlns:xlink="http://www.w3.org/1999/xlink" xlink:title="body length" id="ABBRID0E5XAE" xlink:type="simple">BL</abbrev> 18.24, <abbrev xmlns:xlink="http://www.w3.org/1999/xlink" xlink:title="carapace length" id="ABBRID0ECYAE" xlink:type="simple">CL</abbrev> 6.39, <abbrev xmlns:xlink="http://www.w3.org/1999/xlink" xlink:title="carapace width" id="ABBRID0EGYAE" xlink:type="simple">CW</abbrev> 5.99, <abbrev xmlns:xlink="http://www.w3.org/1999/xlink" xlink:title="opisthosoma length" id="ABBRID0EKYAE" xlink:type="simple">OL</abbrev> 9.23, <abbrev xmlns:xlink="http://www.w3.org/1999/xlink" xlink:title="opisthosoma width" id="ABBRID0EOYAE" xlink:type="simple">OW</abbrev> 6.73; Eye group, <abbrev xmlns:xlink="http://www.w3.org/1999/xlink" xlink:title="eye group length" id="ABBRID0ESYAE" xlink:type="simple">EL</abbrev> 0.67, <abbrev xmlns:xlink="http://www.w3.org/1999/xlink" xlink:title="anterior eye row width" id="ABBRID0EWYAE" xlink:type="simple">AR</abbrev> 1.07, <abbrev xmlns:xlink="http://www.w3.org/1999/xlink" xlink:title="posterior eye row width" id="ABBRID0E1YAE" xlink:type="simple">PR</abbrev> 1.08, <abbrev xmlns:xlink="http://www.w3.org/1999/xlink" xlink:title="anterior median eye" id="ABBRID0E5YAE" xlink:type="simple">AME</abbrev>-<abbrev xmlns:xlink="http://www.w3.org/1999/xlink" xlink:title="anterior median eye" id="ABBRID0ECZAE" xlink:type="simple">AME</abbrev> 0.12, <abbrev xmlns:xlink="http://www.w3.org/1999/xlink" xlink:title="anterior median eye" id="ABBRID0EGZAE" xlink:type="simple">AME</abbrev> 0.15, <abbrev xmlns:xlink="http://www.w3.org/1999/xlink" xlink:title="posterior median eye" id="ABBRID0EKZAE" xlink:type="simple">PME</abbrev>-<abbrev xmlns:xlink="http://www.w3.org/1999/xlink" xlink:title="posterior median eye" id="ABBRID0EOZAE" xlink:type="simple">PME</abbrev> 0.33, <abbrev xmlns:xlink="http://www.w3.org/1999/xlink" xlink:title="posterior median eye" id="ABBRID0ESZAE" xlink:type="simple">PME</abbrev> 0.15, <abbrev xmlns:xlink="http://www.w3.org/1999/xlink" xlink:title="anterior lateral eye" id="ABBRID0EWZAE" xlink:type="simple">ALE</abbrev> 0.34, <abbrev xmlns:xlink="http://www.w3.org/1999/xlink" xlink:title="posterior lateral eye" id="ABBRID0E1ZAE" xlink:type="simple">PLE</abbrev> 0.30; <abbrev xmlns:xlink="http://www.w3.org/1999/xlink" xlink:title="maxilla length" id="ABBRID0E5ZAE" xlink:type="simple">MaxL</abbrev> 2.51, <abbrev xmlns:xlink="http://www.w3.org/1999/xlink" xlink:title="labium length" id="ABBRID0EC1AE" xlink:type="simple">LL</abbrev> 1.15, <abbrev xmlns:xlink="http://www.w3.org/1999/xlink" xlink:title="labium width" id="ABBRID0EG1AE" xlink:type="simple">LW</abbrev> 1.14; <abbrev xmlns:xlink="http://www.w3.org/1999/xlink" xlink:title="sternum length" id="ABBRID0EK1AE" xlink:type="simple">SL</abbrev> 3.90, <abbrev xmlns:xlink="http://www.w3.org/1999/xlink" xlink:title="sternum width" id="ABBRID0EO1AE" xlink:type="simple">SW</abbrev> 3.79; palp 9.66 (3.50, 1.91, 2.10, 2.15), leg I 11.17 (3.71, 2.40, 2.51, 1.44, 1.11), leg II 10.40 (3.48, 2.30, 2.05, 1.39, 1.18), leg III 10.23 (3.34, 2.28, 1.90, 1.35, 1.36), leg IV 14.76 (4.61, 2.69, 2.81, 2.57, 2.08).</p><p>Vulva. Paired spermathecae knob-shaped and slightly inward; entire lobes and distal ¾ of stalks densely covered with glandular pores; basal stalks gradually widened and pore-less (Fig. <xref ref-type="fig" rid="F4">4I–K</xref>).</p></tp:treatment-sec><tp:treatment-sec sec-type="variation" id="SECID0EY1AE"><title>Variation.</title><p>Females vary in body size and the number of cheliceral teeth. Measurements for females (<italic>N</italic> = 3): <abbrev xmlns:xlink="http://www.w3.org/1999/xlink" xlink:title="body length" id="ABBRID0EA2AE" xlink:type="simple">BL</abbrev> 10.13–18.24, <abbrev xmlns:xlink="http://www.w3.org/1999/xlink" xlink:title="carapace length" id="ABBRID0EE2AE" xlink:type="simple">CL</abbrev> 4.41–6.39, <abbrev xmlns:xlink="http://www.w3.org/1999/xlink" xlink:title="carapace width" id="ABBRID0EI2AE" xlink:type="simple">CW</abbrev> 3.89–5.99, <abbrev xmlns:xlink="http://www.w3.org/1999/xlink" xlink:title="opisthosoma length" id="ABBRID0EM2AE" xlink:type="simple">OL</abbrev> 5.21–9.23, <abbrev xmlns:xlink="http://www.w3.org/1999/xlink" xlink:title="opisthosoma width" id="ABBRID0EQ2AE" xlink:type="simple">OW</abbrev> 3.72–6.73. Cheliceral teeth: 6–8 (promargin) and 5–7 (retromargin). Spermathecae with spherical (Fig. <xref ref-type="fig" rid="F4">4I, J</xref>) or ellipsoidal (Fig. <xref ref-type="fig" rid="F4">4K</xref>) lobes.</p></tp:treatment-sec><tp:treatment-sec sec-type="Genetic distance" id="SECID0E32AE"><title>Genetic distance.</title><p>The mean and maximum intraspecific genetic distances for <italic><tp:taxon-name><tp:taxon-name-part taxon-name-part-type="genus" reg="Latouchia">L.</tp:taxon-name-part> <tp:taxon-name-part taxon-name-part-type="species" reg="jihe">jihe</tp:taxon-name-part></tp:taxon-name></italic> sp. nov. are 3.46%/3.36% and 4.62%/4.44%, respectively (<abbrev xmlns:xlink="http://www.w3.org/1999/xlink" xlink:title="Kimura 2-parameter" id="ABBRID0EN3AE" xlink:type="simple">K2P</abbrev>/<italic>p</italic>-distance). The minimum interspecific genetic distance is 16.92%/15.11%, between <italic><tp:taxon-name><tp:taxon-name-part taxon-name-part-type="genus" reg="Latouchia">L.</tp:taxon-name-part> <tp:taxon-name-part taxon-name-part-type="species" reg="jihe">jihe</tp:taxon-name-part></tp:taxon-name></italic> sp. nov. and <italic><tp:taxon-name><tp:taxon-name-part taxon-name-part-type="genus" reg="Latouchia">L.</tp:taxon-name-part> <tp:taxon-name-part taxon-name-part-type="species" reg="yinggen">yinggen</tp:taxon-name-part></tp:taxon-name></italic> sp. nov. (Table <xref ref-type="table" rid="T1">1</xref>). The interspecific genetic distances between the holotype of new species and five known <italic><tp:taxon-name><tp:taxon-name-part taxon-name-part-type="genus" reg="Latouchia">Latouchia</tp:taxon-name-part></tp:taxon-name></italic> species are shown in Table <xref ref-type="table" rid="T2">2</xref>. Specimen information for genetic analysis based on <abbrev xmlns:xlink="http://www.w3.org/1999/xlink" xlink:title="cytochrome c oxidase subunit I" id="ABBRID0EY4AE" xlink:type="simple">COI</abbrev> is provided in Table <xref ref-type="table" rid="T3">3</xref>.</p><table-wrap id="T1" position="float" orientation="portrait"><label>Table 1.</label><caption><p>Summary of genetic distances (<abbrev xmlns:xlink="http://www.w3.org/1999/xlink" xlink:title="cytochrome c oxidase subunit I" id="ABBRID0EJ5AE" xlink:type="simple">COI</abbrev>) for <italic><tp:taxon-name><tp:taxon-name-part taxon-name-part-type="genus" reg="Latouchia">Latouchia</tp:taxon-name-part></tp:taxon-name></italic> species. <italic>N</italic>, the number of specimens used in the analyses.</p></caption><table id="TID0EKMAG" rules="all"><tbody><tr><th rowspan="1" colspan="1">Species</th><th rowspan="1" colspan="1">Mean intraspecific <abbrev xmlns:xlink="http://www.w3.org/1999/xlink" xlink:title="Kimura 2-parameter" id="ABBRID0EC6AE" xlink:type="simple">K2P</abbrev>/<italic>p</italic>-distances</th><th rowspan="1" colspan="1">Maximum intraspecific <abbrev xmlns:xlink="http://www.w3.org/1999/xlink" xlink:title="Kimura 2-parameter" id="ABBRID0EM6AE" xlink:type="simple">K2P</abbrev>/<italic>p</italic>-distances</th><th rowspan="1" colspan="1">Minimum interspecific <abbrev xmlns:xlink="http://www.w3.org/1999/xlink" xlink:title="Kimura 2-parameter" id="ABBRID0EW6AE" xlink:type="simple">K2P</abbrev>/<italic>p</italic>-distances</th><th rowspan="1" colspan="1">Closest species</th></tr><tr><td rowspan="1" colspan="1"><italic><tp:taxon-name><tp:taxon-name-part taxon-name-part-type="genus" reg="Latouchia">L.</tp:taxon-name-part> <tp:taxon-name-part taxon-name-part-type="species" reg="jihe">jihe</tp:taxon-name-part></tp:taxon-name></italic> sp. nov. (<italic>N</italic> = 4)</td><td rowspan="1" colspan="1">3.46/3.36%</td><td rowspan="1" colspan="1">4.62/4.44%</td><td rowspan="1" colspan="1">16.92/15.11%</td><td rowspan="1" colspan="1"><italic><tp:taxon-name><tp:taxon-name-part taxon-name-part-type="genus" reg="Latouchia">L.</tp:taxon-name-part> <tp:taxon-name-part taxon-name-part-type="species" reg="yinggen">yinggen</tp:taxon-name-part></tp:taxon-name></italic> sp. nov.</td></tr><tr><td rowspan="1" colspan="1"><italic><tp:taxon-name><tp:taxon-name-part taxon-name-part-type="genus" reg="Latouchia">L.</tp:taxon-name-part> <tp:taxon-name-part taxon-name-part-type="species" reg="wufeng">wufeng</tp:taxon-name-part></tp:taxon-name></italic> sp. nov. (<italic>N</italic> = 6)</td><td rowspan="1" colspan="1">0.25/0.25%</td><td rowspan="1" colspan="1">0.75/0.74%</td><td rowspan="1" colspan="1">12.21/11.11%</td><td rowspan="1" colspan="1"><italic><tp:taxon-name><tp:taxon-name-part taxon-name-part-type="genus" reg="Latouchia">L.</tp:taxon-name-part> <tp:taxon-name-part taxon-name-part-type="species" reg="zhangping">zhangping</tp:taxon-name-part></tp:taxon-name></italic> sp. nov.</td></tr><tr><td rowspan="1" colspan="1"><italic><tp:taxon-name><tp:taxon-name-part taxon-name-part-type="genus" reg="Latouchia">L.</tp:taxon-name-part> <tp:taxon-name-part taxon-name-part-type="species" reg="wuhan">wuhan</tp:taxon-name-part></tp:taxon-name></italic> sp. nov. (<italic>N</italic> = 5)</td><td rowspan="1" colspan="1">0/0%</td><td rowspan="1" colspan="1">0/0%</td><td rowspan="1" colspan="1">13.80/12.58%</td><td rowspan="1" colspan="1"><italic><tp:taxon-name><tp:taxon-name-part taxon-name-part-type="genus" reg="Latouchia">L.</tp:taxon-name-part> <tp:taxon-name-part taxon-name-part-type="species" reg="zhangping">zhangping</tp:taxon-name-part></tp:taxon-name></italic> sp. nov.</td></tr><tr><td rowspan="1" colspan="1"><italic><tp:taxon-name><tp:taxon-name-part taxon-name-part-type="genus" reg="Latouchia">L.</tp:taxon-name-part> <tp:taxon-name-part taxon-name-part-type="species" reg="yinggen">yinggen</tp:taxon-name-part></tp:taxon-name></italic> sp. nov. (<italic>N</italic> = 4)</td><td rowspan="1" colspan="1">0/0%</td><td rowspan="1" colspan="1">0/0%</td><td rowspan="1" colspan="1">16.17/14.50%</td><td rowspan="1" colspan="1">
                    <italic>
                      <tp:taxon-name><tp:taxon-name-part taxon-name-part-type="genus" reg="Latouchia">L.</tp:taxon-name-part> <tp:taxon-name-part taxon-name-part-type="species" reg="linmufu">linmufu</tp:taxon-name-part></tp:taxon-name>
                    </italic>
                  </td></tr><tr><td rowspan="1" colspan="1"><italic><tp:taxon-name><tp:taxon-name-part taxon-name-part-type="genus" reg="Latouchia">L.</tp:taxon-name-part> <tp:taxon-name-part taxon-name-part-type="species" reg="zhangping">zhangping</tp:taxon-name-part></tp:taxon-name></italic> sp. nov. (<italic>N</italic> = 9)</td><td rowspan="1" colspan="1">1.52/1.49%</td><td rowspan="1" colspan="1">3.04/2.96%</td><td rowspan="1" colspan="1">12.21/11.11%</td><td rowspan="1" colspan="1"><italic><tp:taxon-name><tp:taxon-name-part taxon-name-part-type="genus" reg="Latouchia">L.</tp:taxon-name-part> <tp:taxon-name-part taxon-name-part-type="species" reg="wufeng">wufeng</tp:taxon-name-part></tp:taxon-name></italic> sp. nov.</td></tr><tr><td rowspan="1" colspan="1"><italic><tp:taxon-name><tp:taxon-name-part taxon-name-part-type="genus" reg="Latouchia">L.</tp:taxon-name-part> <tp:taxon-name-part taxon-name-part-type="species" reg="jinyun">jinyun</tp:taxon-name-part></tp:taxon-name></italic> (<italic>N</italic> = 29)</td><td rowspan="1" colspan="1">1.11/1.09%</td><td rowspan="1" colspan="1">2.42/2.37%</td><td rowspan="1" colspan="1">14.05/12.74%</td><td rowspan="1" colspan="1"><italic><tp:taxon-name><tp:taxon-name-part taxon-name-part-type="genus" reg="Latouchia">L.</tp:taxon-name-part> <tp:taxon-name-part taxon-name-part-type="species" reg="wuhan">wuhan</tp:taxon-name-part></tp:taxon-name></italic> sp. nov.</td></tr></tbody></table></table-wrap><table-wrap id="T2" position="float" orientation="portrait"><label>Table 2.</label><caption><p>Interspecific genetic distances among five new (holotype) and five known (holotype or paratype) <italic><tp:taxon-name><tp:taxon-name-part taxon-name-part-type="genus" reg="Latouchia">Latouchia</tp:taxon-name-part></tp:taxon-name></italic> species based on <abbrev xmlns:xlink="http://www.w3.org/1999/xlink" xlink:title="cytochrome c oxidase subunit I" id="ABBRID0EMIAG" xlink:type="simple">COI</abbrev> sequences. The lower-left and upper-right matrices show genetic distance (%) calculated using the <abbrev xmlns:xlink="http://www.w3.org/1999/xlink" xlink:title="Kimura 2-parameter" id="ABBRID0EQIAG" xlink:type="simple">K2P</abbrev> and <italic>p</italic>-distance substitution models, respectively.</p></caption><table id="TID0EVTAG" rules="all"><tbody><tr><th rowspan="1" colspan="1"/><th rowspan="1" colspan="1">Species</th><th rowspan="1" colspan="1">1</th><th rowspan="1" colspan="1">2</th><th rowspan="1" colspan="1">3</th><th rowspan="1" colspan="1">4</th><th rowspan="1" colspan="1">5</th><th rowspan="1" colspan="1">6</th><th rowspan="1" colspan="1">7</th><th rowspan="1" colspan="1">8</th><th rowspan="1" colspan="1">9</th><th rowspan="1" colspan="1">10</th></tr><tr><td rowspan="1" colspan="1">1</td><td rowspan="1" colspan="1"><italic><tp:taxon-name><tp:taxon-name-part taxon-name-part-type="genus" reg="Latouchia">L.</tp:taxon-name-part> <tp:taxon-name-part taxon-name-part-type="species" reg="jihe">jihe</tp:taxon-name-part></tp:taxon-name></italic> sp. nov.</td><td rowspan="1" colspan="1"/><td rowspan="1" colspan="1">18.44</td><td rowspan="1" colspan="1">18.15</td><td rowspan="1" colspan="1">15.63</td><td rowspan="1" colspan="1">18.14</td><td rowspan="1" colspan="1">20.06</td><td rowspan="1" colspan="1">18.58</td><td rowspan="1" colspan="1">20.23</td><td rowspan="1" colspan="1">15.34</td><td rowspan="1" colspan="1">16.22</td></tr><tr><td rowspan="1" colspan="1">2</td><td rowspan="1" colspan="1"><italic><tp:taxon-name><tp:taxon-name-part taxon-name-part-type="genus" reg="Latouchia">L.</tp:taxon-name-part> <tp:taxon-name-part taxon-name-part-type="species" reg="wufeng">wufeng</tp:taxon-name-part></tp:taxon-name></italic> sp. nov.</td><td rowspan="1" colspan="1">21.31</td><td rowspan="1" colspan="1"/><td rowspan="1" colspan="1">15.73</td><td rowspan="1" colspan="1">19.03</td><td rowspan="1" colspan="1">11.21</td><td rowspan="1" colspan="1">19.47</td><td rowspan="1" colspan="1">15.78</td><td rowspan="1" colspan="1">21.18</td><td rowspan="1" colspan="1">18.58</td><td rowspan="1" colspan="1">18.73</td></tr><tr><td rowspan="1" colspan="1">3</td><td rowspan="1" colspan="1"><italic><tp:taxon-name><tp:taxon-name-part taxon-name-part-type="genus" reg="Latouchia">L.</tp:taxon-name-part> <tp:taxon-name-part taxon-name-part-type="species" reg="wuhan">wuhan</tp:taxon-name-part></tp:taxon-name></italic> sp. nov.</td><td rowspan="1" colspan="1">20.94</td><td rowspan="1" colspan="1">17.79</td><td rowspan="1" colspan="1"/><td rowspan="1" colspan="1">16.64</td><td rowspan="1" colspan="1">12.86</td><td rowspan="1" colspan="1">16.79</td><td rowspan="1" colspan="1">13.92</td><td rowspan="1" colspan="1">17.75</td><td rowspan="1" colspan="1">17.25</td><td rowspan="1" colspan="1">16.04</td></tr><tr><td rowspan="1" colspan="1">4</td><td rowspan="1" colspan="1"><italic><tp:taxon-name><tp:taxon-name-part taxon-name-part-type="genus" reg="Latouchia">L.</tp:taxon-name-part> <tp:taxon-name-part taxon-name-part-type="species" reg="yinggen">yinggen</tp:taxon-name-part></tp:taxon-name></italic> sp. nov.</td><td rowspan="1" colspan="1">17.59</td><td rowspan="1" colspan="1">22.20</td><td rowspan="1" colspan="1">18.94</td><td rowspan="1" colspan="1"/><td rowspan="1" colspan="1">17.26</td><td rowspan="1" colspan="1">18.73</td><td rowspan="1" colspan="1">18.14</td><td rowspan="1" colspan="1">14.50</td><td rowspan="1" colspan="1">15.93</td><td rowspan="1" colspan="1">16.96</td></tr><tr><td rowspan="1" colspan="1">5</td><td rowspan="1" colspan="1"><italic><tp:taxon-name><tp:taxon-name-part taxon-name-part-type="genus" reg="Latouchia">L.</tp:taxon-name-part> <tp:taxon-name-part taxon-name-part-type="species" reg="zhangping">zhangping</tp:taxon-name-part></tp:taxon-name></italic> sp. nov.</td><td rowspan="1" colspan="1">20.92</td><td rowspan="1" colspan="1">12.36</td><td rowspan="1" colspan="1">14.15</td><td rowspan="1" colspan="1">19.71</td><td rowspan="1" colspan="1"/><td rowspan="1" colspan="1">17.55</td><td rowspan="1" colspan="1">14.45</td><td rowspan="1" colspan="1">19.66</td><td rowspan="1" colspan="1">18.44</td><td rowspan="1" colspan="1">16.52</td></tr><tr><td rowspan="1" colspan="1">6</td><td rowspan="1" colspan="1">
                    <italic>
                      <tp:taxon-name><tp:taxon-name-part taxon-name-part-type="genus" reg="Latouchia">L.</tp:taxon-name-part> <tp:taxon-name-part taxon-name-part-type="species" reg="calcicola">calcicola</tp:taxon-name-part></tp:taxon-name>
                    </italic>
                  </td><td rowspan="1" colspan="1">23.48</td><td rowspan="1" colspan="1">22.75</td><td rowspan="1" colspan="1">19.12</td><td rowspan="1" colspan="1">21.64</td><td rowspan="1" colspan="1">20.12</td><td rowspan="1" colspan="1"/><td rowspan="1" colspan="1">19.03</td><td rowspan="1" colspan="1">19.47</td><td rowspan="1" colspan="1">20.21</td><td rowspan="1" colspan="1">18.88</td></tr><tr><td rowspan="1" colspan="1">7</td><td rowspan="1" colspan="1">
                    <italic>
                      <tp:taxon-name><tp:taxon-name-part taxon-name-part-type="genus" reg="Latouchia">L.</tp:taxon-name-part> <tp:taxon-name-part taxon-name-part-type="species" reg="jinyun">jinyun</tp:taxon-name-part></tp:taxon-name>
                    </italic>
                  </td><td rowspan="1" colspan="1">21.53</td><td rowspan="1" colspan="1">17.90</td><td rowspan="1" colspan="1">15.57</td><td rowspan="1" colspan="1">21.10</td><td rowspan="1" colspan="1">16.17</td><td rowspan="1" colspan="1">22.08</td><td rowspan="1" colspan="1"/><td rowspan="1" colspan="1">19.47</td><td rowspan="1" colspan="1">19.17</td><td rowspan="1" colspan="1">18.29</td></tr><tr><td rowspan="1" colspan="1">8</td><td rowspan="1" colspan="1">
                    <italic>
                      <tp:taxon-name><tp:taxon-name-part taxon-name-part-type="genus" reg="Latouchia">L.</tp:taxon-name-part> <tp:taxon-name-part taxon-name-part-type="species" reg="linmufu">linmufu</tp:taxon-name-part></tp:taxon-name>
                    </italic>
                  </td><td rowspan="1" colspan="1">23.66</td><td rowspan="1" colspan="1">25.21</td><td rowspan="1" colspan="1">20.32</td><td rowspan="1" colspan="1">16.17</td><td rowspan="1" colspan="1">22.95</td><td rowspan="1" colspan="1">22.68</td><td rowspan="1" colspan="1">22.84</td><td rowspan="1" colspan="1"/><td rowspan="1" colspan="1">20.23</td><td rowspan="1" colspan="1">21.37</td></tr><tr><td rowspan="1" colspan="1">9</td><td rowspan="1" colspan="1">
                    <italic>
                      <tp:taxon-name><tp:taxon-name-part taxon-name-part-type="genus" reg="Latouchia">L.</tp:taxon-name-part> <tp:taxon-name-part taxon-name-part-type="species" reg="wenchuan">wenchuan</tp:taxon-name-part></tp:taxon-name>
                    </italic>
                  </td><td rowspan="1" colspan="1">17.20</td><td rowspan="1" colspan="1">21.56</td><td rowspan="1" colspan="1">19.69</td><td rowspan="1" colspan="1">18.02</td><td rowspan="1" colspan="1">21.37</td><td rowspan="1" colspan="1">23.71</td><td rowspan="1" colspan="1">22.35</td><td rowspan="1" colspan="1">23.71</td><td rowspan="1" colspan="1"/><td rowspan="1" colspan="1">12.68</td></tr><tr><td rowspan="1" colspan="1">10</td><td rowspan="1" colspan="1">
                    <italic>
                      <tp:taxon-name><tp:taxon-name-part taxon-name-part-type="genus" reg="Latouchia">L.</tp:taxon-name-part> <tp:taxon-name-part taxon-name-part-type="species" reg="yaoi">yaoi</tp:taxon-name-part></tp:taxon-name>
                    </italic>
                  </td><td rowspan="1" colspan="1">18.34</td><td rowspan="1" colspan="1">21.78</td><td rowspan="1" colspan="1">18.11</td><td rowspan="1" colspan="1">19.34</td><td rowspan="1" colspan="1">18.76</td><td rowspan="1" colspan="1">21.84</td><td rowspan="1" colspan="1">21.07</td><td rowspan="1" colspan="1">25.29</td><td rowspan="1" colspan="1">14.08</td><td rowspan="1" colspan="1"/></tr></tbody></table></table-wrap><table-wrap id="T3" position="float" orientation="portrait"><label>Table 3.</label><caption><p>Specimens used for genetic distance analyses: specimen label, taxon name, collection locality with coordinates and GenBank accession numbers.</p></caption><table id="TID0ESGBG" rules="all"><tbody><tr><th rowspan="1" colspan="1">Specimen code</th><th rowspan="1" colspan="1">Sex</th><th rowspan="1" colspan="1">Species</th><th rowspan="1" colspan="1">Locality</th><th rowspan="1" colspan="1">Coordinates</th><th rowspan="1" colspan="1">Elevation (m)</th><th rowspan="1" colspan="1"><abbrev xmlns:xlink="http://www.w3.org/1999/xlink" xlink:title="cytochrome c oxidase subunit I" id="ABBRID0EM1AG" xlink:type="simple">COI</abbrev> GenBank accession</th></tr><tr><td rowspan="1" colspan="1">HAL-2023-010</td><td rowspan="1" colspan="1">Male</td><td rowspan="1" colspan="1"><italic><tp:taxon-name><tp:taxon-name-part taxon-name-part-type="genus" reg="Latouchia">L.</tp:taxon-name-part> <tp:taxon-name-part taxon-name-part-type="species" reg="jihe">jihe</tp:taxon-name-part></tp:taxon-name></italic> sp. nov.</td><td rowspan="1" colspan="1">Fuzhou, Jiangxi</td><td rowspan="1" colspan="1">28.20, 116.62</td><td rowspan="1" colspan="1">194</td><td rowspan="1" colspan="1" style="color: #396ba6">
                    <ext-link xmlns:xlink="http://www.w3.org/1999/xlink" ext-link-type="gen" xlink:href="PX504931" xlink:type="simple">PX504931</ext-link>
                  </td></tr><tr><td rowspan="1" colspan="1">HAL-2023-032</td><td rowspan="1" colspan="1">Female</td><td rowspan="1" colspan="1"><italic><tp:taxon-name><tp:taxon-name-part taxon-name-part-type="genus" reg="Latouchia">L.</tp:taxon-name-part> <tp:taxon-name-part taxon-name-part-type="species" reg="jihe">jihe</tp:taxon-name-part></tp:taxon-name></italic> sp. nov.</td><td rowspan="1" colspan="1">Shangrao, Jiangxi</td><td rowspan="1" colspan="1">28.69, 117.90</td><td rowspan="1" colspan="1">135</td><td rowspan="1" colspan="1" style="color: #396ba6">
                    <ext-link xmlns:xlink="http://www.w3.org/1999/xlink" ext-link-type="gen" xlink:href="PX504965" xlink:type="simple">PX504965</ext-link>
                  </td></tr><tr><td rowspan="1" colspan="1">HAL-2023-033</td><td rowspan="1" colspan="1">Female</td><td rowspan="1" colspan="1"><italic><tp:taxon-name><tp:taxon-name-part taxon-name-part-type="genus" reg="Latouchia">L.</tp:taxon-name-part> <tp:taxon-name-part taxon-name-part-type="species" reg="jihe">jihe</tp:taxon-name-part></tp:taxon-name></italic> sp. nov.</td><td rowspan="1" colspan="1">Shangrao, Jiangxi</td><td rowspan="1" colspan="1">28.92, 117.60</td><td rowspan="1" colspan="1">71</td><td rowspan="1" colspan="1" style="color: #396ba6">
                    <ext-link xmlns:xlink="http://www.w3.org/1999/xlink" ext-link-type="gen" xlink:href="PX504929" xlink:type="simple">PX504929</ext-link>
                  </td></tr><tr><td rowspan="1" colspan="1">HAL-2023-036</td><td rowspan="1" colspan="1">Female</td><td rowspan="1" colspan="1"><italic><tp:taxon-name><tp:taxon-name-part taxon-name-part-type="genus" reg="Latouchia">L.</tp:taxon-name-part> <tp:taxon-name-part taxon-name-part-type="species" reg="jihe">jihe</tp:taxon-name-part></tp:taxon-name></italic> sp. nov.</td><td rowspan="1" colspan="1">Shangrao, Jiangxi</td><td rowspan="1" colspan="1">29.03, 117.63</td><td rowspan="1" colspan="1">118</td><td rowspan="1" colspan="1" style="color: #396ba6">
                    <ext-link xmlns:xlink="http://www.w3.org/1999/xlink" ext-link-type="gen" xlink:href="PX504930" xlink:type="simple">PX504930</ext-link>
                  </td></tr><tr><td rowspan="1" colspan="1">HAL-2022-18A</td><td rowspan="1" colspan="1">Male</td><td rowspan="1" colspan="1"><italic><tp:taxon-name><tp:taxon-name-part taxon-name-part-type="genus" reg="Latouchia">L.</tp:taxon-name-part> <tp:taxon-name-part taxon-name-part-type="species" reg="wufeng">wufeng</tp:taxon-name-part></tp:taxon-name></italic> sp. nov.</td><td rowspan="1" colspan="1">Yichang, Hubei Pro</td><td rowspan="1" colspan="1">30.16, 110.77</td><td rowspan="1" colspan="1">1099</td><td rowspan="1" colspan="1" style="color: #396ba6">
                    <ext-link xmlns:xlink="http://www.w3.org/1999/xlink" ext-link-type="gen" xlink:href="PX504970" xlink:type="simple">PX504970</ext-link>
                  </td></tr><tr><td rowspan="1" colspan="1">HAL-2022-015</td><td rowspan="1" colspan="1">Female</td><td rowspan="1" colspan="1"><italic><tp:taxon-name><tp:taxon-name-part taxon-name-part-type="genus" reg="Latouchia">L.</tp:taxon-name-part> <tp:taxon-name-part taxon-name-part-type="species" reg="wufeng">wufeng</tp:taxon-name-part></tp:taxon-name></italic> sp. nov.</td><td rowspan="1" colspan="1">Yichang, Hubei Pro</td><td rowspan="1" colspan="1">30.17, 111.01</td><td rowspan="1" colspan="1">606</td><td rowspan="1" colspan="1" style="color: #396ba6">
                    <ext-link xmlns:xlink="http://www.w3.org/1999/xlink" ext-link-type="gen" xlink:href="PX504968" xlink:type="simple">PX504968</ext-link>
                  </td></tr><tr><td rowspan="1" colspan="1">HAL-2022-017</td><td rowspan="1" colspan="1">Female</td><td rowspan="1" colspan="1"><italic><tp:taxon-name><tp:taxon-name-part taxon-name-part-type="genus" reg="Latouchia">L.</tp:taxon-name-part> <tp:taxon-name-part taxon-name-part-type="species" reg="wufeng">wufeng</tp:taxon-name-part></tp:taxon-name></italic> sp. nov.</td><td rowspan="1" colspan="1">Yichang, Hubei Pro</td><td rowspan="1" colspan="1">30.16, 110.77</td><td rowspan="1" colspan="1">1099</td><td rowspan="1" colspan="1" style="color: #396ba6">
                    <ext-link xmlns:xlink="http://www.w3.org/1999/xlink" ext-link-type="gen" xlink:href="PX504969" xlink:type="simple">PX504969</ext-link>
                  </td></tr><tr><td rowspan="1" colspan="1">HAL-2022-019</td><td rowspan="1" colspan="1">Female</td><td rowspan="1" colspan="1"><italic><tp:taxon-name><tp:taxon-name-part taxon-name-part-type="genus" reg="Latouchia">L.</tp:taxon-name-part> <tp:taxon-name-part taxon-name-part-type="species" reg="wufeng">wufeng</tp:taxon-name-part></tp:taxon-name></italic> sp. nov.</td><td rowspan="1" colspan="1">Yichang, Hubei Pro</td><td rowspan="1" colspan="1">30.16, 110.77</td><td rowspan="1" colspan="1">1086</td><td rowspan="1" colspan="1" style="color: #396ba6">
                    <ext-link xmlns:xlink="http://www.w3.org/1999/xlink" ext-link-type="gen" xlink:href="PX504971" xlink:type="simple">PX504971</ext-link>
                  </td></tr><tr><td rowspan="1" colspan="1">HAL-2022-19B</td><td rowspan="1" colspan="1">Female</td><td rowspan="1" colspan="1"><italic><tp:taxon-name><tp:taxon-name-part taxon-name-part-type="genus" reg="Latouchia">L.</tp:taxon-name-part> <tp:taxon-name-part taxon-name-part-type="species" reg="wufeng">wufeng</tp:taxon-name-part></tp:taxon-name></italic> sp. nov.</td><td rowspan="1" colspan="1">Yichang, Hubei Pro</td><td rowspan="1" colspan="1">30.16, 110.77</td><td rowspan="1" colspan="1">1086</td><td rowspan="1" colspan="1" style="color: #396ba6">
                    <ext-link xmlns:xlink="http://www.w3.org/1999/xlink" ext-link-type="gen" xlink:href="PX504972" xlink:type="simple">PX504972</ext-link>
                  </td></tr><tr><td rowspan="1" colspan="1">HAL-2022-020</td><td rowspan="1" colspan="1">Female</td><td rowspan="1" colspan="1"><italic><tp:taxon-name><tp:taxon-name-part taxon-name-part-type="genus" reg="Latouchia">L.</tp:taxon-name-part> <tp:taxon-name-part taxon-name-part-type="species" reg="wufeng">wufeng</tp:taxon-name-part></tp:taxon-name></italic> sp. nov.</td><td rowspan="1" colspan="1">Yichang, Hubei</td><td rowspan="1" colspan="1">30.16, 110.77</td><td rowspan="1" colspan="1">1086</td><td rowspan="1" colspan="1" style="color: #396ba6">
                    <ext-link xmlns:xlink="http://www.w3.org/1999/xlink" ext-link-type="gen" xlink:href="PX504973" xlink:type="simple">PX504973</ext-link>
                  </td></tr><tr><td rowspan="1" colspan="1">XUC-2014-081</td><td rowspan="1" colspan="1">Male</td><td rowspan="1" colspan="1"><italic><tp:taxon-name><tp:taxon-name-part taxon-name-part-type="genus" reg="Latouchia">L.</tp:taxon-name-part> <tp:taxon-name-part taxon-name-part-type="species" reg="wuhan">wuhan</tp:taxon-name-part></tp:taxon-name></italic> sp. nov.</td><td rowspan="1" colspan="1">Wuhan, Hubei</td><td rowspan="1" colspan="1">30.85, 114.71</td><td rowspan="1" colspan="1">25</td><td rowspan="1" colspan="1" style="color: #396ba6">
                    <ext-link xmlns:xlink="http://www.w3.org/1999/xlink" ext-link-type="gen" xlink:href="PX504974" xlink:type="simple">PX504974</ext-link>
                  </td></tr><tr><td rowspan="1" colspan="1">XUC-2014-082</td><td rowspan="1" colspan="1">Female</td><td rowspan="1" colspan="1"><italic><tp:taxon-name><tp:taxon-name-part taxon-name-part-type="genus" reg="Latouchia">L.</tp:taxon-name-part> <tp:taxon-name-part taxon-name-part-type="species" reg="wuhan">wuhan</tp:taxon-name-part></tp:taxon-name></italic> sp. nov.</td><td rowspan="1" colspan="1">Wuhan, Hubei</td><td rowspan="1" colspan="1">30.85, 114.71</td><td rowspan="1" colspan="1">25</td><td rowspan="1" colspan="1" style="color: #396ba6">
                    <ext-link xmlns:xlink="http://www.w3.org/1999/xlink" ext-link-type="gen" xlink:href="PX504975" xlink:type="simple">PX504975</ext-link>
                  </td></tr><tr><td rowspan="1" colspan="1">XUC-2014-083</td><td rowspan="1" colspan="1">Juvenile</td><td rowspan="1" colspan="1"><italic><tp:taxon-name><tp:taxon-name-part taxon-name-part-type="genus" reg="Latouchia">L.</tp:taxon-name-part> <tp:taxon-name-part taxon-name-part-type="species" reg="wuhan">wuhan</tp:taxon-name-part></tp:taxon-name></italic> sp. nov.</td><td rowspan="1" colspan="1">Wuhan, Hubei</td><td rowspan="1" colspan="1">30.85, 114.71</td><td rowspan="1" colspan="1">25</td><td rowspan="1" colspan="1" style="color: #396ba6">
                    <ext-link xmlns:xlink="http://www.w3.org/1999/xlink" ext-link-type="gen" xlink:href="PX504976" xlink:type="simple">PX504976</ext-link>
                  </td></tr><tr><td rowspan="1" colspan="1">XUC-2014-084</td><td rowspan="1" colspan="1">Juvenile</td><td rowspan="1" colspan="1"><italic><tp:taxon-name><tp:taxon-name-part taxon-name-part-type="genus" reg="Latouchia">L.</tp:taxon-name-part> <tp:taxon-name-part taxon-name-part-type="species" reg="wuhan">wuhan</tp:taxon-name-part></tp:taxon-name></italic> sp. nov.</td><td rowspan="1" colspan="1">Wuhan, Hubei</td><td rowspan="1" colspan="1">30.85, 114.71</td><td rowspan="1" colspan="1">25</td><td rowspan="1" colspan="1" style="color: #396ba6">
                    <ext-link xmlns:xlink="http://www.w3.org/1999/xlink" ext-link-type="gen" xlink:href="PX504977" xlink:type="simple">PX504977</ext-link>
                  </td></tr><tr><td rowspan="1" colspan="1">LH-2017-000</td><td rowspan="1" colspan="1">Female</td><td rowspan="1" colspan="1"><italic><tp:taxon-name><tp:taxon-name-part taxon-name-part-type="genus" reg="Latouchia">L.</tp:taxon-name-part> <tp:taxon-name-part taxon-name-part-type="species" reg="wuhan">wuhan</tp:taxon-name-part></tp:taxon-name></italic> sp. nov.</td><td rowspan="1" colspan="1">Wuhan, Hubei</td><td rowspan="1" colspan="1">30.48, 114.35</td><td rowspan="1" colspan="1">33</td><td rowspan="1" colspan="1" style="color: #396ba6">
                    <ext-link xmlns:xlink="http://www.w3.org/1999/xlink" ext-link-type="gen" xlink:href="PX626659" xlink:type="simple">PX626659</ext-link>
                  </td></tr><tr><td rowspan="1" colspan="1">LH-2017-181</td><td rowspan="1" colspan="1">Male</td><td rowspan="1" colspan="1"><italic><tp:taxon-name><tp:taxon-name-part taxon-name-part-type="genus" reg="Latouchia">L.</tp:taxon-name-part> <tp:taxon-name-part taxon-name-part-type="species" reg="yinggen">yinggen</tp:taxon-name-part></tp:taxon-name></italic> sp. nov.</td><td rowspan="1" colspan="1">Qiongzhong, Hainan</td><td rowspan="1" colspan="1">19.03, 109.77</td><td rowspan="1" colspan="1">321</td><td rowspan="1" colspan="1" style="color: #396ba6">
                    <ext-link xmlns:xlink="http://www.w3.org/1999/xlink" ext-link-type="gen" xlink:href="PX504932" xlink:type="simple">PX504932</ext-link>
                  </td></tr><tr><td rowspan="1" colspan="1">LH-2017-181A</td><td rowspan="1" colspan="1">Juvenile</td><td rowspan="1" colspan="1"><italic><tp:taxon-name><tp:taxon-name-part taxon-name-part-type="genus" reg="Latouchia">L.</tp:taxon-name-part> <tp:taxon-name-part taxon-name-part-type="species" reg="yinggen">yinggen</tp:taxon-name-part></tp:taxon-name></italic> sp. nov.</td><td rowspan="1" colspan="1">Qiongzhong, Hainan</td><td rowspan="1" colspan="1">19.03, 109.77</td><td rowspan="1" colspan="1">321</td><td rowspan="1" colspan="1" style="color: #396ba6">
                    <ext-link xmlns:xlink="http://www.w3.org/1999/xlink" ext-link-type="gen" xlink:href="PX504933" xlink:type="simple">PX504933</ext-link>
                  </td></tr><tr><td rowspan="1" colspan="1">LH-2017-182</td><td rowspan="1" colspan="1">Female</td><td rowspan="1" colspan="1"><italic><tp:taxon-name><tp:taxon-name-part taxon-name-part-type="genus" reg="Latouchia">L.</tp:taxon-name-part> <tp:taxon-name-part taxon-name-part-type="species" reg="yinggen">yinggen</tp:taxon-name-part></tp:taxon-name></italic> sp. nov.</td><td rowspan="1" colspan="1">Qiongzhong, Hainan</td><td rowspan="1" colspan="1">19.08, 109.75</td><td rowspan="1" colspan="1">427</td><td rowspan="1" colspan="1" style="color: #396ba6">
                    <ext-link xmlns:xlink="http://www.w3.org/1999/xlink" ext-link-type="gen" xlink:href="PX504934" xlink:type="simple">PX504934</ext-link>
                  </td></tr><tr><td rowspan="1" colspan="1">LH-2017-183</td><td rowspan="1" colspan="1">Female</td><td rowspan="1" colspan="1"><italic><tp:taxon-name><tp:taxon-name-part taxon-name-part-type="genus" reg="Latouchia">L.</tp:taxon-name-part> <tp:taxon-name-part taxon-name-part-type="species" reg="yinggen">yinggen</tp:taxon-name-part></tp:taxon-name></italic> sp. nov.</td><td rowspan="1" colspan="1">Qiongzhong, Hainan</td><td rowspan="1" colspan="1">19.08, 109.75</td><td rowspan="1" colspan="1">427</td><td rowspan="1" colspan="1" style="color: #396ba6">
                    <ext-link xmlns:xlink="http://www.w3.org/1999/xlink" ext-link-type="gen" xlink:href="PX504935" xlink:type="simple">PX504935</ext-link>
                  </td></tr><tr><td rowspan="1" colspan="1">HAL-2023-098</td><td rowspan="1" colspan="1">Male</td><td rowspan="1" colspan="1"><italic><tp:taxon-name><tp:taxon-name-part taxon-name-part-type="genus" reg="Latouchia">L.</tp:taxon-name-part> <tp:taxon-name-part taxon-name-part-type="species" reg="zhangping">zhangping</tp:taxon-name-part></tp:taxon-name></italic> sp. nov.</td><td rowspan="1" colspan="1">Jiujiang, Jiangxi</td><td rowspan="1" colspan="1">29.38, 115.14</td><td rowspan="1" colspan="1">244</td><td rowspan="1" colspan="1" style="color: #396ba6">
                    <ext-link xmlns:xlink="http://www.w3.org/1999/xlink" ext-link-type="gen" xlink:href="PX504979" xlink:type="simple">PX504979</ext-link>
                  </td></tr><tr><td rowspan="1" colspan="1">HAL-2023-097</td><td rowspan="1" colspan="1">Female</td><td rowspan="1" colspan="1"><italic><tp:taxon-name><tp:taxon-name-part taxon-name-part-type="genus" reg="Latouchia">L.</tp:taxon-name-part> <tp:taxon-name-part taxon-name-part-type="species" reg="zhangping">zhangping</tp:taxon-name-part></tp:taxon-name></italic> sp. nov.</td><td rowspan="1" colspan="1">Jiujiang, Jiangxi</td><td rowspan="1" colspan="1">29.38, 115.14</td><td rowspan="1" colspan="1">244</td><td rowspan="1" colspan="1" style="color: #396ba6">
                    <ext-link xmlns:xlink="http://www.w3.org/1999/xlink" ext-link-type="gen" xlink:href="PX504978" xlink:type="simple">PX504978</ext-link>
                  </td></tr><tr><td rowspan="1" colspan="1">HAL-2023-100</td><td rowspan="1" colspan="1">Female</td><td rowspan="1" colspan="1"><italic><tp:taxon-name><tp:taxon-name-part taxon-name-part-type="genus" reg="Latouchia">L.</tp:taxon-name-part> <tp:taxon-name-part taxon-name-part-type="species" reg="zhangping">zhangping</tp:taxon-name-part></tp:taxon-name></italic> sp. nov.</td><td rowspan="1" colspan="1">Jiujiang, Jiangxi</td><td rowspan="1" colspan="1">29.38, 115.14</td><td rowspan="1" colspan="1">243</td><td rowspan="1" colspan="1" style="color: #396ba6">
                    <ext-link xmlns:xlink="http://www.w3.org/1999/xlink" ext-link-type="gen" xlink:href="PX504980" xlink:type="simple">PX504980</ext-link>
                  </td></tr><tr><td rowspan="1" colspan="1">HAL-2023-103</td><td rowspan="1" colspan="1">Female</td><td rowspan="1" colspan="1"><italic><tp:taxon-name><tp:taxon-name-part taxon-name-part-type="genus" reg="Latouchia">L.</tp:taxon-name-part> <tp:taxon-name-part taxon-name-part-type="species" reg="zhangping">zhangping</tp:taxon-name-part></tp:taxon-name></italic> sp. nov.</td><td rowspan="1" colspan="1">Jiujiang, Jiangxi</td><td rowspan="1" colspan="1">29.38, 115.14</td><td rowspan="1" colspan="1">243</td><td rowspan="1" colspan="1" style="color: #396ba6">
                    <ext-link xmlns:xlink="http://www.w3.org/1999/xlink" ext-link-type="gen" xlink:href="PX504981" xlink:type="simple">PX504981</ext-link>
                  </td></tr><tr><td rowspan="1" colspan="1">HAL-2023-104</td><td rowspan="1" colspan="1">Female</td><td rowspan="1" colspan="1"><italic><tp:taxon-name><tp:taxon-name-part taxon-name-part-type="genus" reg="Latouchia">L.</tp:taxon-name-part> <tp:taxon-name-part taxon-name-part-type="species" reg="zhangping">zhangping</tp:taxon-name-part></tp:taxon-name></italic> sp. nov.</td><td rowspan="1" colspan="1">Jiujiang, Jiangxi</td><td rowspan="1" colspan="1">29.38, 115.14</td><td rowspan="1" colspan="1">243</td><td rowspan="1" colspan="1" style="color: #396ba6">
                    <ext-link xmlns:xlink="http://www.w3.org/1999/xlink" ext-link-type="gen" xlink:href="PX504982" xlink:type="simple">PX504982</ext-link>
                  </td></tr><tr><td rowspan="1" colspan="1">HAL-2023-105</td><td rowspan="1" colspan="1">Female</td><td rowspan="1" colspan="1"><italic><tp:taxon-name><tp:taxon-name-part taxon-name-part-type="genus" reg="Latouchia">L.</tp:taxon-name-part> <tp:taxon-name-part taxon-name-part-type="species" reg="zhangping">zhangping</tp:taxon-name-part></tp:taxon-name></italic> sp. nov.</td><td rowspan="1" colspan="1">Jiujiang, Jiangxi</td><td rowspan="1" colspan="1">29.38, 115.14</td><td rowspan="1" colspan="1">247</td><td rowspan="1" colspan="1" style="color: #396ba6">
                    <ext-link xmlns:xlink="http://www.w3.org/1999/xlink" ext-link-type="gen" xlink:href="PX504983" xlink:type="simple">PX504983</ext-link>
                  </td></tr><tr><td rowspan="1" colspan="1">HAL-2019-111</td><td rowspan="1" colspan="1">Female</td><td rowspan="1" colspan="1"><italic><tp:taxon-name><tp:taxon-name-part taxon-name-part-type="genus" reg="Latouchia">L.</tp:taxon-name-part> <tp:taxon-name-part taxon-name-part-type="species" reg="zhangping">zhangping</tp:taxon-name-part></tp:taxon-name></italic> sp. nov.</td><td rowspan="1" colspan="1">Zhangjiajie, Hunan</td><td rowspan="1" colspan="1">29.05, 110.48</td><td rowspan="1" colspan="1">1416</td><td rowspan="1" colspan="1" style="color: #396ba6">
                    <ext-link xmlns:xlink="http://www.w3.org/1999/xlink" ext-link-type="gen" xlink:href="PX504966" xlink:type="simple">PX504966</ext-link>
                  </td></tr><tr><td rowspan="1" colspan="1">HAL-2019-111A</td><td rowspan="1" colspan="1">Female</td><td rowspan="1" colspan="1"><italic><tp:taxon-name><tp:taxon-name-part taxon-name-part-type="genus" reg="Latouchia">L.</tp:taxon-name-part> <tp:taxon-name-part taxon-name-part-type="species" reg="zhangping">zhangping</tp:taxon-name-part></tp:taxon-name></italic> sp. nov.</td><td rowspan="1" colspan="1">Zhangjiajie, Hunan</td><td rowspan="1" colspan="1">29.05, 110.48</td><td rowspan="1" colspan="1">1416</td><td rowspan="1" colspan="1" style="color: #396ba6">
                    <ext-link xmlns:xlink="http://www.w3.org/1999/xlink" ext-link-type="gen" xlink:href="PX504967" xlink:type="simple">PX504967</ext-link>
                  </td></tr><tr><td rowspan="1" colspan="1">LH-2017-030</td><td rowspan="1" colspan="1">Female</td><td rowspan="1" colspan="1"><italic><tp:taxon-name><tp:taxon-name-part taxon-name-part-type="genus" reg="Latouchia">L.</tp:taxon-name-part> <tp:taxon-name-part taxon-name-part-type="species" reg="zhangping">zhangping</tp:taxon-name-part></tp:taxon-name></italic> sp. nov.</td><td rowspan="1" colspan="1">Lushan, Jiangxi</td><td rowspan="1" colspan="1">29.55, 115.98</td><td rowspan="1" colspan="1">1134</td><td rowspan="1" colspan="1" style="color: #396ba6">
                    <ext-link xmlns:xlink="http://www.w3.org/1999/xlink" ext-link-type="gen" xlink:href="PX504936" xlink:type="simple">PX504936</ext-link>
                  </td></tr><tr><td rowspan="1" colspan="1">HAL-2023-139</td><td rowspan="1" colspan="1">Male</td><td rowspan="1" colspan="1">
                    <italic>
                      <tp:taxon-name><tp:taxon-name-part taxon-name-part-type="genus" reg="Latouchia">L.</tp:taxon-name-part> <tp:taxon-name-part taxon-name-part-type="species" reg="jinyun">jinyun</tp:taxon-name-part></tp:taxon-name>
                    </italic>
                  </td><td rowspan="1" colspan="1">Nanchong, Sichuan</td><td rowspan="1" colspan="1">30.80, 106.05</td><td rowspan="1" colspan="1">336</td><td rowspan="1" colspan="1" style="color: #396ba6">
                    <ext-link xmlns:xlink="http://www.w3.org/1999/xlink" ext-link-type="gen" xlink:href="PX504956" xlink:type="simple">PX504956</ext-link>
                  </td></tr><tr><td rowspan="1" colspan="1">HAL-2023-126</td><td rowspan="1" colspan="1">Male</td><td rowspan="1" colspan="1">
                    <italic>
                      <tp:taxon-name><tp:taxon-name-part taxon-name-part-type="genus" reg="Latouchia">L.</tp:taxon-name-part> <tp:taxon-name-part taxon-name-part-type="species" reg="jinyun">jinyun</tp:taxon-name-part></tp:taxon-name>
                    </italic>
                  </td><td rowspan="1" colspan="1">Nanchong, Sichuan</td><td rowspan="1" colspan="1">30.76, 106.21</td><td rowspan="1" colspan="1">561</td><td rowspan="1" colspan="1" style="color: #396ba6">
                    <ext-link xmlns:xlink="http://www.w3.org/1999/xlink" ext-link-type="gen" xlink:href="PX504949" xlink:type="simple">PX504949</ext-link>
                  </td></tr><tr><td rowspan="1" colspan="1">HAL-2023-108</td><td rowspan="1" colspan="1">Female</td><td rowspan="1" colspan="1">
                    <italic>
                      <tp:taxon-name><tp:taxon-name-part taxon-name-part-type="genus" reg="Latouchia">L.</tp:taxon-name-part> <tp:taxon-name-part taxon-name-part-type="species" reg="jinyun">jinyun</tp:taxon-name-part></tp:taxon-name>
                    </italic>
                  </td><td rowspan="1" colspan="1">Nanchong, Sichuan</td><td rowspan="1" colspan="1">30.79, 106.10</td><td rowspan="1" colspan="1">293</td><td rowspan="1" colspan="1" style="color: #396ba6">
                    <ext-link xmlns:xlink="http://www.w3.org/1999/xlink" ext-link-type="gen" xlink:href="PX504937" xlink:type="simple">PX504937</ext-link>
                  </td></tr><tr><td rowspan="1" colspan="1">HAL-2023-109</td><td rowspan="1" colspan="1">Female</td><td rowspan="1" colspan="1">
                    <italic>
                      <tp:taxon-name><tp:taxon-name-part taxon-name-part-type="genus" reg="Latouchia">L.</tp:taxon-name-part> <tp:taxon-name-part taxon-name-part-type="species" reg="jinyun">jinyun</tp:taxon-name-part></tp:taxon-name>
                    </italic>
                  </td><td rowspan="1" colspan="1">Nanchong, Sichuan</td><td rowspan="1" colspan="1">30.79, 106.10</td><td rowspan="1" colspan="1">293</td><td rowspan="1" colspan="1" style="color: #396ba6">
                    <ext-link xmlns:xlink="http://www.w3.org/1999/xlink" ext-link-type="gen" xlink:href="PX504938" xlink:type="simple">PX504938</ext-link>
                  </td></tr><tr><td rowspan="1" colspan="1">HAL-2023-110</td><td rowspan="1" colspan="1">Female</td><td rowspan="1" colspan="1">
                    <italic>
                      <tp:taxon-name><tp:taxon-name-part taxon-name-part-type="genus" reg="Latouchia">L.</tp:taxon-name-part> <tp:taxon-name-part taxon-name-part-type="species" reg="jinyun">jinyun</tp:taxon-name-part></tp:taxon-name>
                    </italic>
                  </td><td rowspan="1" colspan="1">Nanchong, Sichuan</td><td rowspan="1" colspan="1">30.79, 106.10</td><td rowspan="1" colspan="1">293</td><td rowspan="1" colspan="1" style="color: #396ba6">
                    <ext-link xmlns:xlink="http://www.w3.org/1999/xlink" ext-link-type="gen" xlink:href="PX504939" xlink:type="simple">PX504939</ext-link>
                  </td></tr><tr><td rowspan="1" colspan="1">HAL-2023-112</td><td rowspan="1" colspan="1">Female</td><td rowspan="1" colspan="1">
                    <italic>
                      <tp:taxon-name><tp:taxon-name-part taxon-name-part-type="genus" reg="Latouchia">L.</tp:taxon-name-part> <tp:taxon-name-part taxon-name-part-type="species" reg="jinyun">jinyun</tp:taxon-name-part></tp:taxon-name>
                    </italic>
                  </td><td rowspan="1" colspan="1">Nanchong, Sichuan</td><td rowspan="1" colspan="1">30.79, 106.10</td><td rowspan="1" colspan="1">293</td><td rowspan="1" colspan="1" style="color: #396ba6">
                    <ext-link xmlns:xlink="http://www.w3.org/1999/xlink" ext-link-type="gen" xlink:href="PX504940" xlink:type="simple">PX504940</ext-link>
                  </td></tr><tr><td rowspan="1" colspan="1">HAL-2023-113</td><td rowspan="1" colspan="1">Female</td><td rowspan="1" colspan="1">
                    <italic>
                      <tp:taxon-name><tp:taxon-name-part taxon-name-part-type="genus" reg="Latouchia">L.</tp:taxon-name-part> <tp:taxon-name-part taxon-name-part-type="species" reg="jinyun">jinyun</tp:taxon-name-part></tp:taxon-name>
                    </italic>
                  </td><td rowspan="1" colspan="1">Nanchong, Sichuan</td><td rowspan="1" colspan="1">30.79, 106.10</td><td rowspan="1" colspan="1">293</td><td rowspan="1" colspan="1" style="color: #396ba6">
                    <ext-link xmlns:xlink="http://www.w3.org/1999/xlink" ext-link-type="gen" xlink:href="PX504941" xlink:type="simple">PX504941</ext-link>
                  </td></tr><tr><td rowspan="1" colspan="1">HAL-2023-114</td><td rowspan="1" colspan="1">Female</td><td rowspan="1" colspan="1">
                    <italic>
                      <tp:taxon-name><tp:taxon-name-part taxon-name-part-type="genus" reg="Latouchia">L.</tp:taxon-name-part> <tp:taxon-name-part taxon-name-part-type="species" reg="jinyun">jinyun</tp:taxon-name-part></tp:taxon-name>
                    </italic>
                  </td><td rowspan="1" colspan="1">Nanchong, Sichuan</td><td rowspan="1" colspan="1">30.79, 106.10</td><td rowspan="1" colspan="1">293</td><td rowspan="1" colspan="1" style="color: #396ba6">
                    <ext-link xmlns:xlink="http://www.w3.org/1999/xlink" ext-link-type="gen" xlink:href="PX504942" xlink:type="simple">PX504942</ext-link>
                  </td></tr><tr><td rowspan="1" colspan="1">HAL-2023-115</td><td rowspan="1" colspan="1">Female</td><td rowspan="1" colspan="1">
                    <italic>
                      <tp:taxon-name><tp:taxon-name-part taxon-name-part-type="genus" reg="Latouchia">L.</tp:taxon-name-part> <tp:taxon-name-part taxon-name-part-type="species" reg="jinyun">jinyun</tp:taxon-name-part></tp:taxon-name>
                    </italic>
                  </td><td rowspan="1" colspan="1">Nanchong, Sichuan</td><td rowspan="1" colspan="1">30.79, 106.10</td><td rowspan="1" colspan="1">293</td><td rowspan="1" colspan="1" style="color: #396ba6">
                    <ext-link xmlns:xlink="http://www.w3.org/1999/xlink" ext-link-type="gen" xlink:href="PX504943" xlink:type="simple">PX504943</ext-link>
                  </td></tr><tr><td rowspan="1" colspan="1">HAL-2023-116</td><td rowspan="1" colspan="1">Female</td><td rowspan="1" colspan="1">
                    <italic>
                      <tp:taxon-name><tp:taxon-name-part taxon-name-part-type="genus" reg="Latouchia">L.</tp:taxon-name-part> <tp:taxon-name-part taxon-name-part-type="species" reg="jinyun">jinyun</tp:taxon-name-part></tp:taxon-name>
                    </italic>
                  </td><td rowspan="1" colspan="1">Nanchong, Sichuan</td><td rowspan="1" colspan="1">30.79, 106.10</td><td rowspan="1" colspan="1">293</td><td rowspan="1" colspan="1" style="color: #396ba6">
                    <ext-link xmlns:xlink="http://www.w3.org/1999/xlink" ext-link-type="gen" xlink:href="PX504944" xlink:type="simple">PX504944</ext-link>
                  </td></tr><tr><td rowspan="1" colspan="1">HAL-2023-122</td><td rowspan="1" colspan="1">Female</td><td rowspan="1" colspan="1">
                    <italic>
                      <tp:taxon-name><tp:taxon-name-part taxon-name-part-type="genus" reg="Latouchia">L.</tp:taxon-name-part> <tp:taxon-name-part taxon-name-part-type="species" reg="jinyun">jinyun</tp:taxon-name-part></tp:taxon-name>
                    </italic>
                  </td><td rowspan="1" colspan="1">Nanchong, Sichuan</td><td rowspan="1" colspan="1">30.76, 106.22</td><td rowspan="1" colspan="1">430</td><td rowspan="1" colspan="1" style="color: #396ba6">
                    <ext-link xmlns:xlink="http://www.w3.org/1999/xlink" ext-link-type="gen" xlink:href="PX504945" xlink:type="simple">PX504945</ext-link>
                  </td></tr><tr><td rowspan="1" colspan="1">HAL-2023-123</td><td rowspan="1" colspan="1">Female</td><td rowspan="1" colspan="1">
                    <italic>
                      <tp:taxon-name><tp:taxon-name-part taxon-name-part-type="genus" reg="Latouchia">L.</tp:taxon-name-part> <tp:taxon-name-part taxon-name-part-type="species" reg="jinyun">jinyun</tp:taxon-name-part></tp:taxon-name>
                    </italic>
                  </td><td rowspan="1" colspan="1">Nanchong, Sichuan</td><td rowspan="1" colspan="1">30.76, 106.21</td><td rowspan="1" colspan="1">561</td><td rowspan="1" colspan="1" style="color: #396ba6">
                    <ext-link xmlns:xlink="http://www.w3.org/1999/xlink" ext-link-type="gen" xlink:href="PX504946" xlink:type="simple">PX504946</ext-link>
                  </td></tr><tr><td rowspan="1" colspan="1">HAL-2023-124</td><td rowspan="1" colspan="1">Female</td><td rowspan="1" colspan="1">
                    <italic>
                      <tp:taxon-name><tp:taxon-name-part taxon-name-part-type="genus" reg="Latouchia">L.</tp:taxon-name-part> <tp:taxon-name-part taxon-name-part-type="species" reg="jinyun">jinyun</tp:taxon-name-part></tp:taxon-name>
                    </italic>
                  </td><td rowspan="1" colspan="1">Nanchong, Sichuan</td><td rowspan="1" colspan="1">30.76, 106.21</td><td rowspan="1" colspan="1">561</td><td rowspan="1" colspan="1" style="color: #396ba6">
                    <ext-link xmlns:xlink="http://www.w3.org/1999/xlink" ext-link-type="gen" xlink:href="PX504947" xlink:type="simple">PX504947</ext-link>
                  </td></tr><tr><td rowspan="1" colspan="1">HAL-2023-125</td><td rowspan="1" colspan="1">Female</td><td rowspan="1" colspan="1">
                    <italic>
                      <tp:taxon-name><tp:taxon-name-part taxon-name-part-type="genus" reg="Latouchia">L.</tp:taxon-name-part> <tp:taxon-name-part taxon-name-part-type="species" reg="jinyun">jinyun</tp:taxon-name-part></tp:taxon-name>
                    </italic>
                  </td><td rowspan="1" colspan="1">Nanchong, Sichuan</td><td rowspan="1" colspan="1">30.76, 106.21</td><td rowspan="1" colspan="1">561</td><td rowspan="1" colspan="1" style="color: #396ba6">
                    <ext-link xmlns:xlink="http://www.w3.org/1999/xlink" ext-link-type="gen" xlink:href="PX504948" xlink:type="simple">PX504948</ext-link>
                  </td></tr><tr><td rowspan="1" colspan="1">HAL-2023-127</td><td rowspan="1" colspan="1">Female</td><td rowspan="1" colspan="1">
                    <italic>
                      <tp:taxon-name><tp:taxon-name-part taxon-name-part-type="genus" reg="Latouchia">L.</tp:taxon-name-part> <tp:taxon-name-part taxon-name-part-type="species" reg="jinyun">jinyun</tp:taxon-name-part></tp:taxon-name>
                    </italic>
                  </td><td rowspan="1" colspan="1">Nanchong, Sichuan</td><td rowspan="1" colspan="1">30.76, 106.21</td><td rowspan="1" colspan="1">561</td><td rowspan="1" colspan="1" style="color: #396ba6">
                    <ext-link xmlns:xlink="http://www.w3.org/1999/xlink" ext-link-type="gen" xlink:href="PX504950" xlink:type="simple">PX504950</ext-link>
                  </td></tr><tr><td rowspan="1" colspan="1">HAL-2023-127A</td><td rowspan="1" colspan="1">Female</td><td rowspan="1" colspan="1">
                    <italic>
                      <tp:taxon-name><tp:taxon-name-part taxon-name-part-type="genus" reg="Latouchia">L.</tp:taxon-name-part> <tp:taxon-name-part taxon-name-part-type="species" reg="jinyun">jinyun</tp:taxon-name-part></tp:taxon-name>
                    </italic>
                  </td><td rowspan="1" colspan="1">Nanchong, Sichuan</td><td rowspan="1" colspan="1">30.76, 106.21</td><td rowspan="1" colspan="1">561</td><td rowspan="1" colspan="1" style="color: #396ba6">
                    <ext-link xmlns:xlink="http://www.w3.org/1999/xlink" ext-link-type="gen" xlink:href="PX504951" xlink:type="simple">PX504951</ext-link>
                  </td></tr><tr><td rowspan="1" colspan="1">HAL-2023-130</td><td rowspan="1" colspan="1">Female</td><td rowspan="1" colspan="1">
                    <italic>
                      <tp:taxon-name><tp:taxon-name-part taxon-name-part-type="genus" reg="Latouchia">L.</tp:taxon-name-part> <tp:taxon-name-part taxon-name-part-type="species" reg="jinyun">jinyun</tp:taxon-name-part></tp:taxon-name>
                    </italic>
                  </td><td rowspan="1" colspan="1">Nanchong, Sichuan</td><td rowspan="1" colspan="1">30.76, 106.21</td><td rowspan="1" colspan="1">561</td><td rowspan="1" colspan="1" style="color: #396ba6">
                    <ext-link xmlns:xlink="http://www.w3.org/1999/xlink" ext-link-type="gen" xlink:href="PX504952" xlink:type="simple">PX504952</ext-link>
                  </td></tr><tr><td rowspan="1" colspan="1">HAL-2023-133</td><td rowspan="1" colspan="1">Female</td><td rowspan="1" colspan="1">
                    <italic>
                      <tp:taxon-name><tp:taxon-name-part taxon-name-part-type="genus" reg="Latouchia">L.</tp:taxon-name-part> <tp:taxon-name-part taxon-name-part-type="species" reg="jinyun">jinyun</tp:taxon-name-part></tp:taxon-name>
                    </italic>
                  </td><td rowspan="1" colspan="1">Nanchong, Sichuan</td><td rowspan="1" colspan="1">30.76, 106.21</td><td rowspan="1" colspan="1">561</td><td rowspan="1" colspan="1" style="color: #396ba6">
                    <ext-link xmlns:xlink="http://www.w3.org/1999/xlink" ext-link-type="gen" xlink:href="PX504953" xlink:type="simple">PX504953</ext-link>
                  </td></tr><tr><td rowspan="1" colspan="1">HAL-2023-134</td><td rowspan="1" colspan="1">Female</td><td rowspan="1" colspan="1">
                    <italic>
                      <tp:taxon-name><tp:taxon-name-part taxon-name-part-type="genus" reg="Latouchia">L.</tp:taxon-name-part> <tp:taxon-name-part taxon-name-part-type="species" reg="jinyun">jinyun</tp:taxon-name-part></tp:taxon-name>
                    </italic>
                  </td><td rowspan="1" colspan="1">Nanchong, Sichuan</td><td rowspan="1" colspan="1">30.76, 106.21</td><td rowspan="1" colspan="1">538</td><td rowspan="1" colspan="1" style="color: #396ba6">
                    <ext-link xmlns:xlink="http://www.w3.org/1999/xlink" ext-link-type="gen" xlink:href="PX504954" xlink:type="simple">PX504954</ext-link>
                  </td></tr><tr><td rowspan="1" colspan="1">HAL-2023-137</td><td rowspan="1" colspan="1">Female</td><td rowspan="1" colspan="1">
                    <italic>
                      <tp:taxon-name><tp:taxon-name-part taxon-name-part-type="genus" reg="Latouchia">L.</tp:taxon-name-part> <tp:taxon-name-part taxon-name-part-type="species" reg="jinyun">jinyun</tp:taxon-name-part></tp:taxon-name>
                    </italic>
                  </td><td rowspan="1" colspan="1">Nanchong, Sichuan</td><td rowspan="1" colspan="1">30.80, 106.05</td><td rowspan="1" colspan="1">336</td><td rowspan="1" colspan="1" style="color: #396ba6">
                    <ext-link xmlns:xlink="http://www.w3.org/1999/xlink" ext-link-type="gen" xlink:href="PX504955" xlink:type="simple">PX504955</ext-link>
                  </td></tr><tr><td rowspan="1" colspan="1">HAL-2023-140</td><td rowspan="1" colspan="1">Female</td><td rowspan="1" colspan="1">
                    <italic>
                      <tp:taxon-name><tp:taxon-name-part taxon-name-part-type="genus" reg="Latouchia">L.</tp:taxon-name-part> <tp:taxon-name-part taxon-name-part-type="species" reg="jinyun">jinyun</tp:taxon-name-part></tp:taxon-name>
                    </italic>
                  </td><td rowspan="1" colspan="1">Nanchong, Sichuan</td><td rowspan="1" colspan="1">30.80, 106.05</td><td rowspan="1" colspan="1">336</td><td rowspan="1" colspan="1" style="color: #396ba6">
                    <ext-link xmlns:xlink="http://www.w3.org/1999/xlink" ext-link-type="gen" xlink:href="PX504957" xlink:type="simple">PX504957</ext-link>
                  </td></tr><tr><td rowspan="1" colspan="1">HAL-2023-141</td><td rowspan="1" colspan="1">Female</td><td rowspan="1" colspan="1">
                    <italic>
                      <tp:taxon-name><tp:taxon-name-part taxon-name-part-type="genus" reg="Latouchia">L.</tp:taxon-name-part> <tp:taxon-name-part taxon-name-part-type="species" reg="jinyun">jinyun</tp:taxon-name-part></tp:taxon-name>
                    </italic>
                  </td><td rowspan="1" colspan="1">Nanchong, Sichuan</td><td rowspan="1" colspan="1">30.80, 106.05</td><td rowspan="1" colspan="1">336</td><td rowspan="1" colspan="1" style="color: #396ba6">
                    <ext-link xmlns:xlink="http://www.w3.org/1999/xlink" ext-link-type="gen" xlink:href="PX504958" xlink:type="simple">PX504958</ext-link>
                  </td></tr><tr><td rowspan="1" colspan="1">HAL-2023-145</td><td rowspan="1" colspan="1">Female</td><td rowspan="1" colspan="1">
                    <italic>
                      <tp:taxon-name><tp:taxon-name-part taxon-name-part-type="genus" reg="Latouchia">L.</tp:taxon-name-part> <tp:taxon-name-part taxon-name-part-type="species" reg="jinyun">jinyun</tp:taxon-name-part></tp:taxon-name>
                    </italic>
                  </td><td rowspan="1" colspan="1">Nanchong, Sichuan</td><td rowspan="1" colspan="1">30.80, 106.05</td><td rowspan="1" colspan="1">336</td><td rowspan="1" colspan="1" style="color: #396ba6">
                    <ext-link xmlns:xlink="http://www.w3.org/1999/xlink" ext-link-type="gen" xlink:href="PX504959" xlink:type="simple">PX504959</ext-link>
                  </td></tr><tr><td rowspan="1" colspan="1">HAL-2023-146</td><td rowspan="1" colspan="1">Female</td><td rowspan="1" colspan="1">
                    <italic>
                      <tp:taxon-name><tp:taxon-name-part taxon-name-part-type="genus" reg="Latouchia">L.</tp:taxon-name-part> <tp:taxon-name-part taxon-name-part-type="species" reg="jinyun">jinyun</tp:taxon-name-part></tp:taxon-name>
                    </italic>
                  </td><td rowspan="1" colspan="1">Nanchong, Sichuan</td><td rowspan="1" colspan="1">30.80, 106.05</td><td rowspan="1" colspan="1">336</td><td rowspan="1" colspan="1" style="color: #396ba6">
                    <ext-link xmlns:xlink="http://www.w3.org/1999/xlink" ext-link-type="gen" xlink:href="PX504960" xlink:type="simple">PX504960</ext-link>
                  </td></tr><tr><td rowspan="1" colspan="1">HAL-2023-148</td><td rowspan="1" colspan="1">Female</td><td rowspan="1" colspan="1">
                    <italic>
                      <tp:taxon-name><tp:taxon-name-part taxon-name-part-type="genus" reg="Latouchia">L.</tp:taxon-name-part> <tp:taxon-name-part taxon-name-part-type="species" reg="jinyun">jinyun</tp:taxon-name-part></tp:taxon-name>
                    </italic>
                  </td><td rowspan="1" colspan="1">Nanchong, Sichuan</td><td rowspan="1" colspan="1">30.80, 106.05</td><td rowspan="1" colspan="1">336</td><td rowspan="1" colspan="1" style="color: #396ba6">
                    <ext-link xmlns:xlink="http://www.w3.org/1999/xlink" ext-link-type="gen" xlink:href="PX504961" xlink:type="simple">PX504961</ext-link>
                  </td></tr><tr><td rowspan="1" colspan="1">HAL-2023-149</td><td rowspan="1" colspan="1">Female</td><td rowspan="1" colspan="1">
                    <italic>
                      <tp:taxon-name><tp:taxon-name-part taxon-name-part-type="genus" reg="Latouchia">L.</tp:taxon-name-part> <tp:taxon-name-part taxon-name-part-type="species" reg="jinyun">jinyun</tp:taxon-name-part></tp:taxon-name>
                    </italic>
                  </td><td rowspan="1" colspan="1">Nanchong, Sichuan</td><td rowspan="1" colspan="1">30.80, 106.05</td><td rowspan="1" colspan="1">336</td><td rowspan="1" colspan="1" style="color: #396ba6">
                    <ext-link xmlns:xlink="http://www.w3.org/1999/xlink" ext-link-type="gen" xlink:href="PX504962" xlink:type="simple">PX504962</ext-link>
                  </td></tr><tr><td rowspan="1" colspan="1">HAL-2023-154</td><td rowspan="1" colspan="1">Female</td><td rowspan="1" colspan="1">
                    <italic>
                      <tp:taxon-name><tp:taxon-name-part taxon-name-part-type="genus" reg="Latouchia">L.</tp:taxon-name-part> <tp:taxon-name-part taxon-name-part-type="species" reg="jinyun">jinyun</tp:taxon-name-part></tp:taxon-name>
                    </italic>
                  </td><td rowspan="1" colspan="1">Nanchong, Sichuan</td><td rowspan="1" colspan="1">30.81, 106.04</td><td rowspan="1" colspan="1">333</td><td rowspan="1" colspan="1" style="color: #396ba6">
                    <ext-link xmlns:xlink="http://www.w3.org/1999/xlink" ext-link-type="gen" xlink:href="PX504963" xlink:type="simple">PX504963</ext-link>
                  </td></tr><tr><td rowspan="1" colspan="1">HAL-2023-155</td><td rowspan="1" colspan="1">Female</td><td rowspan="1" colspan="1">
                    <italic>
                      <tp:taxon-name><tp:taxon-name-part taxon-name-part-type="genus" reg="Latouchia">L.</tp:taxon-name-part> <tp:taxon-name-part taxon-name-part-type="species" reg="jinyun">jinyun</tp:taxon-name-part></tp:taxon-name>
                    </italic>
                  </td><td rowspan="1" colspan="1">Nanchong, Sichuan</td><td rowspan="1" colspan="1">30.81, 106.04</td><td rowspan="1" colspan="1">333</td><td rowspan="1" colspan="1" style="color: #396ba6">
                    <ext-link xmlns:xlink="http://www.w3.org/1999/xlink" ext-link-type="gen" xlink:href="PX504964" xlink:type="simple">PX504964</ext-link>
                  </td></tr><tr><td rowspan="1" colspan="1">KYUARA#1980</td><td rowspan="1" colspan="1">Female</td><td rowspan="1" colspan="1">
                    <italic>
                      <tp:taxon-name><tp:taxon-name-part taxon-name-part-type="genus" reg="Latouchia">L.</tp:taxon-name-part> <tp:taxon-name-part taxon-name-part-type="species" reg="jinyun">jinyun</tp:taxon-name-part></tp:taxon-name>
                    </italic>
                  </td><td rowspan="1" colspan="1">Jinyun Mountian, Chongqing</td><td rowspan="1" colspan="1">29.84, 106.40</td><td rowspan="1" colspan="1">376</td><td rowspan="1" colspan="1">*<ext-link xmlns:xlink="http://www.w3.org/1999/xlink" ext-link-type="gen" xlink:href="PQ585639" xlink:type="simple">PQ585639</ext-link></td></tr><tr><td rowspan="1" colspan="1">KYUARA#1978</td><td rowspan="1" colspan="1">Female</td><td rowspan="1" colspan="1">
                    <italic>
                      <tp:taxon-name><tp:taxon-name-part taxon-name-part-type="genus" reg="Latouchia">L.</tp:taxon-name-part> <tp:taxon-name-part taxon-name-part-type="species" reg="calcicola">calcicola</tp:taxon-name-part></tp:taxon-name>
                    </italic>
                  </td><td rowspan="1" colspan="1">Changjiang, Hainan</td><td rowspan="1" colspan="1">19.10, 109.02</td><td rowspan="1" colspan="1">122</td><td rowspan="1" colspan="1">*<ext-link xmlns:xlink="http://www.w3.org/1999/xlink" ext-link-type="gen" xlink:href="PQ585635" xlink:type="simple">PQ585635</ext-link></td></tr><tr><td rowspan="1" colspan="1">KYUARA#1981</td><td rowspan="1" colspan="1">Male</td><td rowspan="1" colspan="1">
                    <italic>
                      <tp:taxon-name><tp:taxon-name-part taxon-name-part-type="genus" reg="Latouchia">L.</tp:taxon-name-part> <tp:taxon-name-part taxon-name-part-type="species" reg="linmufu">linmufu</tp:taxon-name-part></tp:taxon-name>
                    </italic>
                  </td><td rowspan="1" colspan="1">Pingjiang, Hunan</td><td rowspan="1" colspan="1">28.96, 113.81</td><td rowspan="1" colspan="1">1500</td><td rowspan="1" colspan="1">*<ext-link xmlns:xlink="http://www.w3.org/1999/xlink" ext-link-type="gen" xlink:href="PQ585638" xlink:type="simple">PQ585638</ext-link></td></tr><tr><td rowspan="1" colspan="1">KYUARA#1983</td><td rowspan="1" colspan="1">Male</td><td rowspan="1" colspan="1">
                    <italic>
                      <tp:taxon-name><tp:taxon-name-part taxon-name-part-type="genus" reg="Latouchia">L.</tp:taxon-name-part> <tp:taxon-name-part taxon-name-part-type="species" reg="wenchuan">wenchuan</tp:taxon-name-part></tp:taxon-name>
                    </italic>
                  </td><td rowspan="1" colspan="1">Wenchuan, Sichuan</td><td rowspan="1" colspan="1">31.47, 103.58</td><td rowspan="1" colspan="1">1377</td><td rowspan="1" colspan="1">*<ext-link xmlns:xlink="http://www.w3.org/1999/xlink" ext-link-type="gen" xlink:href="PQ585637" xlink:type="simple">PQ585637</ext-link></td></tr><tr><td rowspan="1" colspan="1">KYUARA#1984</td><td rowspan="1" colspan="1">Male</td><td rowspan="1" colspan="1">
                    <italic>
                      <tp:taxon-name><tp:taxon-name-part taxon-name-part-type="genus" reg="Latouchia">L.</tp:taxon-name-part> <tp:taxon-name-part taxon-name-part-type="species" reg="yaoi">yaoi</tp:taxon-name-part></tp:taxon-name>
                    </italic>
                  </td><td rowspan="1" colspan="1">Hanzhong, Shaanxi</td><td rowspan="1" colspan="1">33.25, 107.05</td><td rowspan="1" colspan="1">859</td><td rowspan="1" colspan="1">*<ext-link xmlns:xlink="http://www.w3.org/1999/xlink" ext-link-type="gen" xlink:href="PQ585636" xlink:type="simple">PQ585636</ext-link></td></tr></tbody></table><table-wrap-foot><fn><p>* Sequences from GenBank.</p></fn></table-wrap-foot></table-wrap></tp:treatment-sec><tp:treatment-sec sec-type="discussion" id="SECID0EPIBI"><title>Discussion.</title><p>Morphologically, <italic><tp:taxon-name><tp:taxon-name-part taxon-name-part-type="genus" reg="Latouchia">L.</tp:taxon-name-part> <tp:taxon-name-part taxon-name-part-type="species" reg="jihe">jihe</tp:taxon-name-part></tp:taxon-name></italic> sp. nov. is most similar to <italic><tp:taxon-name><tp:taxon-name-part taxon-name-part-type="genus" reg="Latouchia">L.</tp:taxon-name-part> <tp:taxon-name-part taxon-name-part-type="species" reg="pavlovi">pavlovi</tp:taxon-name-part></tp:taxon-name></italic>, which was originally described from Qingdao, Shandong Province on 6 July 1933 (<xref ref-type="bibr" rid="B8">Schenkel 1953</xref>) based solely on a male. The holotype of <italic><tp:taxon-name><tp:taxon-name-part taxon-name-part-type="genus" reg="Latouchia">L.</tp:taxon-name-part> <tp:taxon-name-part taxon-name-part-type="species" reg="pavlovi">pavlovi</tp:taxon-name-part></tp:taxon-name></italic>, deposited at the “Museum Hoangho-Peiho” in Tientsin (currently corresponding to Beijiang Museum in Tianjin), is presumably lost. Based on information and photographs of a topotype male (Fig. <xref ref-type="fig" rid="F5">5</xref>) kindly provided by Kun Yu (Hebei University), <italic><tp:taxon-name><tp:taxon-name-part taxon-name-part-type="genus" reg="Latouchia">L.</tp:taxon-name-part> <tp:taxon-name-part taxon-name-part-type="species" reg="jihe">jihe</tp:taxon-name-part></tp:taxon-name></italic> sp. nov. can be distinguished from <italic><tp:taxon-name><tp:taxon-name-part taxon-name-part-type="genus" reg="Latouchia">L.</tp:taxon-name-part> <tp:taxon-name-part taxon-name-part-type="species" reg="pavlovi">pavlovi</tp:taxon-name-part></tp:taxon-name></italic> as detailed in the diagnosis.</p><fig id="F5" position="float" orientation="portrait"><object-id xmlns:xlink="http://www.w3.org/1999/xlink" content-type="doi" xlink:type="simple">10.3897/zookeys.1265.175629.figure5</object-id><object-id xmlns:xlink="http://www.w3.org/1999/xlink" content-type="arpha" xlink:type="simple">5FFA928E-A7E0-538A-9B12-9F220CE0AA3C</object-id><label>Figure 5.</label><caption><p><italic><tp:taxon-name><tp:taxon-name-part taxon-name-part-type="genus" reg="Latouchia">Latouchia</tp:taxon-name-part> <tp:taxon-name-part taxon-name-part-type="species" reg="pavlovi">pavlovi</tp:taxon-name-part></tp:taxon-name></italic> Schenkel, 1953, topotype male (KYUARA#2031, collected from Qingdao, Shandong). <bold>A, B.</bold> General somatic morphology; <bold>A.</bold> Dorsal view; <bold>B.</bold> Ventral view; <bold>C–H.</bold> Left male palp; <bold>C.</bold> Ventral view; <bold>D.</bold> Retrolateral view; <bold>E.</bold> Dorsal view; <bold>F–H.</bold> Embolus in different angles; <bold>I.</bold> Ventral side of tarsus I showing band of spinules; <bold>J.</bold> Patella and tibia of left leg I; <bold>K.</bold> Patella and tibia of left leg II. Scale bars: 2 mm (<bold>A, B</bold>); 0.5 mm (<bold>C–H</bold>); 1 mm (<bold>I–K</bold>).</p></caption><graphic xmlns:xlink="http://www.w3.org/1999/xlink" xlink:href="zookeys-1265-103_article-175629__-g005.jpg" position="float" orientation="portrait" xlink:type="simple" id="oo_1502597.jpg"><uri content-type="original_file" xlink:type="simple">https://binary.pensoft.net/fig/1502597</uri></graphic></fig></tp:treatment-sec><tp:treatment-sec sec-type="etymology" id="SECID0EIMBI"><title>Etymology.</title><p>The species epithet, a noun in apposition, refers to the type locality, Jihe Tower.</p></tp:treatment-sec><tp:treatment-sec sec-type="distribution" id="SECID0ENMBI"><title>Distribution.</title><p>Jiangxi Province (Fuzhou, Shangrao).</p></tp:treatment-sec><tp:treatment-sec><!--Section generated to contain objects referenced in tp:taxon-treatment.--><fig id="F1" position="float" orientation="portrait"><object-id xmlns:xlink="http://www.w3.org/1999/xlink" content-type="doi" xlink:type="simple">10.3897/zookeys.1265.175629.figure1</object-id><object-id xmlns:xlink="http://www.w3.org/1999/xlink" content-type="arpha" xlink:type="simple">42C92337-38C0-592A-ADEC-1AA95B7A3F47</object-id><label>Figure 1.</label><caption><p>Stridulatory ridges on the retrolateral side of chelicerae, collection localities and microhabitat of <italic><tp:taxon-name><tp:taxon-name-part taxon-name-part-type="genus" reg="Latouchia">Latouchia</tp:taxon-name-part></tp:taxon-name></italic> species in China. <bold>A, B.</bold><italic><tp:taxon-name><tp:taxon-name-part taxon-name-part-type="genus" reg="Latouchia">L.</tp:taxon-name-part> <tp:taxon-name-part taxon-name-part-type="species" reg="jihe">jihe</tp:taxon-name-part></tp:taxon-name></italic> sp. nov., with white arrows indicating stridulatory ridges; <bold>A.</bold> Male; <bold>B.</bold> Female; <bold>C.</bold><italic><tp:taxon-name><tp:taxon-name-part taxon-name-part-type="genus" reg="Latouchia">L.</tp:taxon-name-part> <tp:taxon-name-part taxon-name-part-type="species" reg="zhangping">zhangping</tp:taxon-name-part></tp:taxon-name></italic> sp. nov., male chelicerae lacking stridulatory ridges; <bold>D.</bold> Map showing the collection localities of five new and one known <italic><tp:taxon-name><tp:taxon-name-part taxon-name-part-type="genus" reg="Latouchia">Latouchia</tp:taxon-name-part></tp:taxon-name></italic> species in China; black arrow indicates the type locality of <italic><tp:taxon-name><tp:taxon-name-part taxon-name-part-type="genus" reg="Latouchia">L.</tp:taxon-name-part> <tp:taxon-name-part taxon-name-part-type="species" reg="jinyun">jinyun</tp:taxon-name-part></tp:taxon-name></italic> Hao, Yu &amp; Zhang, 2025; <bold>E.</bold> Microhabitat; <bold>F.</bold> Burrow with trapdoor closed; <bold>G.</bold> Burrow with trapdoor open. Scale bars: 1 mm (<bold>A–C</bold>).</p></caption><graphic xmlns:xlink="http://www.w3.org/1999/xlink" xlink:href="zookeys-1265-103_article-175629__-g001.jpg" position="float" orientation="portrait" xlink:type="simple" id="oo_1502593.jpg"><uri content-type="original_file" xlink:type="simple">https://binary.pensoft.net/fig/1502593</uri></graphic></fig><fig id="F13" position="float" orientation="portrait"><object-id xmlns:xlink="http://www.w3.org/1999/xlink" content-type="doi" xlink:type="simple">10.3897/zookeys.1265.175629.figure13</object-id><object-id xmlns:xlink="http://www.w3.org/1999/xlink" content-type="arpha" xlink:type="simple">7CBEFF4B-313F-52C8-88BF-59A7A79A29B7</object-id><label>Figure 13.</label><caption><p>Spines on left patella and tibia I (<bold>A, C, E, G, I</bold>) and II (<bold>B, D, F, H, J</bold>) of males of different species. Prolateral view: <bold>A, B.</bold><italic><tp:taxon-name><tp:taxon-name-part taxon-name-part-type="genus" reg="Latouchia">Latouchia</tp:taxon-name-part> <tp:taxon-name-part taxon-name-part-type="species" reg="jihe">jihe</tp:taxon-name-part></tp:taxon-name></italic> sp. nov.; <bold>C, D.</bold><italic><tp:taxon-name><tp:taxon-name-part taxon-name-part-type="genus" reg="Latouchia">Latouchia</tp:taxon-name-part> <tp:taxon-name-part taxon-name-part-type="species" reg="wufeng">wufeng</tp:taxon-name-part></tp:taxon-name></italic> sp. nov.; <bold>E, F.</bold><italic><tp:taxon-name><tp:taxon-name-part taxon-name-part-type="genus" reg="Latouchia">Latouchia</tp:taxon-name-part> <tp:taxon-name-part taxon-name-part-type="species" reg="wuhan">wuhan</tp:taxon-name-part></tp:taxon-name></italic> sp. nov.; <bold>G, H.</bold><italic><tp:taxon-name><tp:taxon-name-part taxon-name-part-type="genus" reg="Latouchia">Latouchia</tp:taxon-name-part> <tp:taxon-name-part taxon-name-part-type="species" reg="zhangping">zhangping</tp:taxon-name-part></tp:taxon-name></italic> sp. nov.; <bold>I, J.</bold><italic><tp:taxon-name><tp:taxon-name-part taxon-name-part-type="genus" reg="Latouchia">Latouchia</tp:taxon-name-part> <tp:taxon-name-part taxon-name-part-type="species" reg="jinyun">jinyun</tp:taxon-name-part></tp:taxon-name></italic> (HAL-2023-139. Scale bars: 1 mm (<bold>A–J</bold>).</p></caption><graphic xmlns:xlink="http://www.w3.org/1999/xlink" xlink:href="zookeys-1265-103_article-175629__-g013.jpg" position="float" orientation="portrait" xlink:type="simple" id="oo_1502605.jpg"><uri content-type="original_file" xlink:type="simple">https://binary.pensoft.net/fig/1502605</uri></graphic></fig></tp:treatment-sec><ref-list><ref id="B1"><mixed-citation xmlns:xlink="http://www.w3.org/1999/xlink" xlink:type="simple"><person-group><name name-style="western"><surname>Decae</surname><given-names>AE</given-names></name></person-group> (<year>2019</year>) <article-title>Three new species in the genus <italic><tp:taxon-name><tp:taxon-name-part taxon-name-part-type="genus">Latouchia</tp:taxon-name-part></tp:taxon-name></italic> Pocock, 1901 (<tp:taxon-name><tp:taxon-name-part taxon-name-part-type="order">Araneae</tp:taxon-name-part></tp:taxon-name>, <tp:taxon-name><tp:taxon-name-part taxon-name-part-type="suborder">Mygalomorphae</tp:taxon-name-part></tp:taxon-name>, <tp:taxon-name><tp:taxon-name-part taxon-name-part-type="family">Halonoproctidae</tp:taxon-name-part></tp:taxon-name>) from Vietnam.</article-title><source>Revue Suisse de Zoologie</source><volume>126</volume>(<issue>2</issue>): <fpage>275</fpage>–<lpage>289</lpage>. <ext-link xlink:href="10.5281/zenodo.3463467" ext-link-type="doi" xlink:type="simple">https://doi.org/10.5281/zenodo.3463467</ext-link></mixed-citation></ref><ref id="B9"><mixed-citation xmlns:xlink="http://www.w3.org/1999/xlink" xlink:type="simple"><person-group><name name-style="western"><surname>Song</surname><given-names>DX</given-names></name><name name-style="western"><surname>Hu</surname><given-names>JL</given-names></name></person-group> (<year>1982</year>) <article-title>A description of the female of <italic><tp:taxon-name><tp:taxon-name-part taxon-name-part-type="genus">Latouchia</tp:taxon-name-part> <tp:taxon-name-part taxon-name-part-type="species">pavlovi</tp:taxon-name-part></tp:taxon-name></italic> Schenkel 1953 (<tp:taxon-name><tp:taxon-name-part taxon-name-part-type="order">Araneida</tp:taxon-name-part></tp:taxon-name>: <tp:taxon-name><tp:taxon-name-part taxon-name-part-type="family">Ctenizidae</tp:taxon-name-part></tp:taxon-name>).</article-title><source>Journal of Shandong University</source><volume>2</volume>: <fpage>178</fpage>–<lpage>181</lpage>.</mixed-citation></ref><ref id="B2"><mixed-citation xmlns:xlink="http://www.w3.org/1999/xlink" xlink:type="simple"><person-group><name name-style="western"><surname>Decae</surname><given-names>A</given-names></name><name name-style="western"><surname>Caranhac</surname><given-names>G</given-names></name></person-group> (<year>2020</year>) <article-title>The genus <italic><tp:taxon-name><tp:taxon-name-part taxon-name-part-type="genus">Latouchia</tp:taxon-name-part></tp:taxon-name></italic> Pocock, 1901: a taxonomic update (<tp:taxon-name><tp:taxon-name-part taxon-name-part-type="order">Araneae</tp:taxon-name-part></tp:taxon-name>: <tp:taxon-name><tp:taxon-name-part taxon-name-part-type="suborder">Mygalomorphae</tp:taxon-name-part></tp:taxon-name>: <tp:taxon-name><tp:taxon-name-part taxon-name-part-type="subfamily">Ummidiinae</tp:taxon-name-part></tp:taxon-name>).</article-title><source>Arachnology</source><volume>18</volume>(<issue>6</issue>): <fpage>563</fpage>–<lpage>568</lpage>. <ext-link xlink:href="10.13156/arac.2020.18.6.563" ext-link-type="doi" xlink:type="simple">https://doi.org/10.13156/arac.2020.18.6.563</ext-link></mixed-citation></ref><ref id="B8"><mixed-citation xmlns:xlink="http://www.w3.org/1999/xlink" xlink:type="simple"><person-group><name name-style="western"><surname>Schenkel</surname><given-names>E</given-names></name></person-group> (<year>1953</year>) <article-title>Chinesische <tp:taxon-name><tp:taxon-name-part taxon-name-part-type="superfamily">Arachnoidea</tp:taxon-name-part></tp:taxon-name> aus dem Museum Hoangho-Peiho in Tientsin.</article-title><source>Boletim do Museu Nacional do Rio de Janeiro</source><volume>119</volume>: <fpage>1</fpage>–<lpage>108</lpage>.</mixed-citation></ref></ref-list></tp:taxon-treatment>
