# Supplementary material for: ﻿Five new species of the trapdoor spider genus Latouchia Pocock, 1901 (Araneae, Halonoproctidae) from China
Source: Zookeys. 2025 Dec 30;1265:103–27. doi: 10.3897/zookeys.1265.175629 (PMC12776027; doi:10.3897/zookeys.1265.175629)
Supplement: XML Treatment for Latouchia wufeng [file zookeys.1265.175629-treatment3.xml]

<!DOCTYPE tp:taxon-treatment
  PUBLIC "-//TaxonX//DTD Taxonomic Treatment Publishing DTD v0 20100105//EN" "tax-treatment-NSO.dtd">
<tp:taxon-treatment xmlns:tp="http://www.plazi.org/taxpub"><tp:treatment-meta><kwd-group><label>Taxon classification</label><kwd>
              <named-content content-type="kingdom">Animalia</named-content>
            </kwd><kwd>
              <named-content content-type="order">Araneae</named-content>
            </kwd><kwd>
              <named-content content-type="family">Halonoproctidae</named-content>
            </kwd></kwd-group><mixed-citation publication-type="journal"><person-group><name><surname>Xiong</surname><given-names>Yichao</given-names></name><name><surname>Li</surname><given-names>Daiqin</given-names></name><name><surname>Xu</surname><given-names>Xin</given-names></name></person-group><article-title>﻿Five new species of the trapdoor spider genus <italic><tp:taxon-name><tp:taxon-name-part taxon-name-part-type="genus" reg="Latouchia">Latouchia</tp:taxon-name-part></tp:taxon-name></italic> Pocock, 1901 (<tp:taxon-name><tp:taxon-name-part taxon-name-part-type="order">Araneae</tp:taxon-name-part></tp:taxon-name>, <tp:taxon-name><tp:taxon-name-part taxon-name-part-type="family">Halonoproctidae</tp:taxon-name-part></tp:taxon-name>) from China</article-title><source>Zookeys</source><day>30</day><month>12</month><year>2025</year><volume>1265</volume><fpage>103</fpage><lpage>127</lpage><pub-id pub-id-type="doi">10.3897/zookeys.1265.175629</pub-id></mixed-citation></tp:treatment-meta><tp:nomenclature><label>﻿</label><tp:taxon-name><object-id xmlns:xlink="http://www.w3.org/1999/xlink" content-type="arpha" xlink:type="simple">12F44718-10A7-5D1C-8D85-10B1CF450ADC</object-id>
            <tp:taxon-name-part taxon-name-part-type="genus" reg="Latouchia">Latouchia</tp:taxon-name-part>
            <tp:taxon-name-part taxon-name-part-type="species" reg="wufeng">wufeng</tp:taxon-name-part>
            <object-id xmlns:xlink="http://www.w3.org/1999/xlink" content-type="zoobank" xlink:type="simple">https://zoobank.org/399F138F-3670-4811-8F7F-97357E3BFAC7</object-id>
          </tp:taxon-name><tp:taxon-status xmlns:xlink="http://www.w3.org/1999/xlink" xlink:type="simple">sp. nov.</tp:taxon-status><xref ref-type="fig" rid="F2">Figs 2B, H</xref><xref ref-type="fig" rid="F3">, 3B, H</xref><xref ref-type="fig" rid="F6">, 6</xref></tp:nomenclature><tp:treatment-sec sec-type="type material" id="SECID0EHOBI"><title>Type material.</title><p><bold><italic>Holotype</italic></bold> • ♂ (HAL-2022-018A, matured on 14 Aug. 2022), China, Hubei Province, Yichang City, Wufeng Tujia Autonomous County, Tangjiawan Village, 12 Aug. 2022, <named-content xmlns:xlink="http://www.w3.org/1999/xlink" content-type="dwc:verbatimCoordinates" xlink:type="simple"><named-content content-type="geo-json" specific-use="{&#34;type&#34;:&#34;Point&#34;,&#34;coordinates&#34;:[110.770000,30.160000]}" id="NCID0EVOBI" xlink:type="simple">30.16°N, 110.77°E</named-content></named-content>, elev. 1099 m, X. Xu, Y. Zhan, Y. Zhang leg. <bold><italic>Paratype</italic></bold> • 6♀ (HAL-2022-017–021, 019B), same data as holotype. • 1♀ (HAL-2022-015) China, Hubei Province, Yichang City, Wufeng Tujia Autonomous County, Xiaowan Village, 12 Aug. 2022, <named-content xmlns:xlink="http://www.w3.org/1999/xlink" content-type="dwc:verbatimCoordinates" xlink:type="simple"><named-content content-type="geo-json" specific-use="{&#34;type&#34;:&#34;Point&#34;,&#34;coordinates&#34;:[111.010000,30.170000]}" id="NCID0EAPBI" xlink:type="simple">30.17°N, 111.01°E</named-content></named-content>, elev. 606 m, X. Xu, Y. Zhan, Y. Zhang leg.</p></tp:treatment-sec><tp:treatment-sec sec-type="diagnosis" id="SECID0EFPBI"><title>Diagnosis.</title><p>This species differs from <italic><tp:taxon-name><tp:taxon-name-part taxon-name-part-type="genus" reg="Latouchia">L.</tp:taxon-name-part> <tp:taxon-name-part taxon-name-part-type="species" reg="jihe">jihe</tp:taxon-name-part></tp:taxon-name></italic> sp. nov., <italic><tp:taxon-name><tp:taxon-name-part taxon-name-part-type="genus" reg="Latouchia">L.</tp:taxon-name-part> <tp:taxon-name-part taxon-name-part-type="species" reg="davidi">davidi</tp:taxon-name-part></tp:taxon-name></italic>, and <italic><tp:taxon-name><tp:taxon-name-part taxon-name-part-type="genus" reg="Latouchia">L.</tp:taxon-name-part> <tp:taxon-name-part taxon-name-part-type="species" reg="stridulans">stridulans</tp:taxon-name-part></tp:taxon-name></italic> by absence of stridulatory ridges on the chelicerae in both sexes. Male of <italic><tp:taxon-name><tp:taxon-name-part taxon-name-part-type="genus" reg="Latouchia">L.</tp:taxon-name-part> <tp:taxon-name-part taxon-name-part-type="species" reg="wufeng">wufeng</tp:taxon-name-part></tp:taxon-name></italic> sp. nov. resembles that of <italic><tp:taxon-name><tp:taxon-name-part taxon-name-part-type="genus" reg="Latouchia">L.</tp:taxon-name-part> <tp:taxon-name-part taxon-name-part-type="species" reg="zhangping">zhangping</tp:taxon-name-part></tp:taxon-name></italic> sp. nov. in having slightly thick embolus but can be distinguished by serrulate embolic keel visible in retrolateral view (Fig. <xref ref-type="fig" rid="F6">6F</xref> vs Fig. <xref ref-type="fig" rid="F9">9E</xref>) and by subterminal protuberance connected to a hook-shaped apex (Fig. <xref ref-type="fig" rid="F6">6D, E</xref> vs Fig. <xref ref-type="fig" rid="F9">9D, E</xref>). Females of <italic><tp:taxon-name><tp:taxon-name-part taxon-name-part-type="genus" reg="Latouchia">L.</tp:taxon-name-part> <tp:taxon-name-part taxon-name-part-type="species" reg="wufeng">wufeng</tp:taxon-name-part></tp:taxon-name></italic> sp. nov. differ from <italic><tp:taxon-name><tp:taxon-name-part taxon-name-part-type="genus" reg="Latouchia">L.</tp:taxon-name-part> <tp:taxon-name-part taxon-name-part-type="species" reg="zhangping">zhangping</tp:taxon-name-part></tp:taxon-name></italic> sp. nov. by spermathecae with less distinct constriction between lobes and stalks (Fig. <xref ref-type="fig" rid="F6">6G–J</xref> vs Fig. <xref ref-type="fig" rid="F10">10A–G</xref>).</p><fig id="F6" position="float" orientation="portrait"><object-id xmlns:xlink="http://www.w3.org/1999/xlink" content-type="doi" xlink:type="simple">10.3897/zookeys.1265.175629.figure6</object-id><object-id xmlns:xlink="http://www.w3.org/1999/xlink" content-type="arpha" xlink:type="simple">BC9A7065-3CFE-5C6B-87D2-89ED1CCEE2CD</object-id><label>Figure 6.</label><caption><p><italic><tp:taxon-name><tp:taxon-name-part taxon-name-part-type="genus" reg="Latouchia">Latouchia</tp:taxon-name-part> <tp:taxon-name-part taxon-name-part-type="species" reg="wufeng">wufeng</tp:taxon-name-part></tp:taxon-name></italic> sp. nov., holotype male (<bold>A–F</bold>) and paratype females (<bold>G–J</bold>). <bold>A–F.</bold> Left male palp (HAL-2022-018A): <bold>A, D.</bold> Prolateral view; <bold>B.</bold> Ventral view; <bold>C, E, F.</bold> retrolateral view; arrow indicates serrulate embolic keel; <bold>G–J.</bold> Vulvae, dorsal view: <bold>G.</bold> HAL-2022-019B; <bold>H.</bold> HAL-2022-019; <bold>I.</bold> HAL-2022-017; <bold>J.</bold> HAL-2022-020. Scale bars: 1 mm (<bold>A–C</bold>); 0.3 mm (<bold>D, E, G–J</bold>); 0.1 mm (<bold>F</bold>).</p></caption><graphic xmlns:xlink="http://www.w3.org/1999/xlink" xlink:href="zookeys-1265-103_article-175629__-g006.jpg" position="float" orientation="portrait" xlink:type="simple" id="oo_1502598.jpg"><uri content-type="original_file" xlink:type="simple">https://binary.pensoft.net/fig/1502598</uri></graphic></fig></tp:treatment-sec><tp:treatment-sec sec-type="description" id="SECID0EEUBI"><title>Description.</title><p><bold>Male</bold> (holotype, Figs <xref ref-type="fig" rid="F2">2B</xref>, <xref ref-type="fig" rid="F3">3B</xref>). Carapace yellowish brown. Cephalic region smoothly elevated. Eight eyes in two rows: anterior row procurved, posterior row straight. Chelicerae concolorous with carapace, promargin with six teeth, retromargin with three teeth. Fovea procurved and deep. Sternum pale yellow with sigilla. Labium and maxillae pale yellow, without cuspules (Fig. <xref ref-type="fig" rid="F3">3B</xref>). Opisthosoma brownish-black with regular light blotches.</p><p>Measurements: <abbrev xmlns:xlink="http://www.w3.org/1999/xlink" xlink:title="body length" id="ABBRID0E1UBI" xlink:type="simple">BL</abbrev> 9.48, <abbrev xmlns:xlink="http://www.w3.org/1999/xlink" xlink:title="carapace length" id="ABBRID0E5UBI" xlink:type="simple">CL</abbrev> 3.86, <abbrev xmlns:xlink="http://www.w3.org/1999/xlink" xlink:title="carapace width" id="ABBRID0ECVBI" xlink:type="simple">CW</abbrev> 4.07, <abbrev xmlns:xlink="http://www.w3.org/1999/xlink" xlink:title="opisthosoma length" id="ABBRID0EGVBI" xlink:type="simple">OL</abbrev> 4.24, <abbrev xmlns:xlink="http://www.w3.org/1999/xlink" xlink:title="opisthosoma width" id="ABBRID0EKVBI" xlink:type="simple">OW</abbrev> 3.83; Eye group, <abbrev xmlns:xlink="http://www.w3.org/1999/xlink" xlink:title="eye group length" id="ABBRID0EOVBI" xlink:type="simple">EL</abbrev> 0.45, <abbrev xmlns:xlink="http://www.w3.org/1999/xlink" xlink:title="anterior eye row width" id="ABBRID0ESVBI" xlink:type="simple">AR</abbrev> 0.81, <abbrev xmlns:xlink="http://www.w3.org/1999/xlink" xlink:title="posterior eye row width" id="ABBRID0EWVBI" xlink:type="simple">PR</abbrev> 0.87, <abbrev xmlns:xlink="http://www.w3.org/1999/xlink" xlink:title="anterior median eye" id="ABBRID0E1VBI" xlink:type="simple">AME</abbrev>-<abbrev xmlns:xlink="http://www.w3.org/1999/xlink" xlink:title="anterior median eye" id="ABBRID0E5VBI" xlink:type="simple">AME</abbrev> 0.12, <abbrev xmlns:xlink="http://www.w3.org/1999/xlink" xlink:title="anterior median eye" id="ABBRID0ECWBI" xlink:type="simple">AME</abbrev> 0.12, <abbrev xmlns:xlink="http://www.w3.org/1999/xlink" xlink:title="posterior median eye" id="ABBRID0EGWBI" xlink:type="simple">PME</abbrev>-<abbrev xmlns:xlink="http://www.w3.org/1999/xlink" xlink:title="posterior median eye" id="ABBRID0EKWBI" xlink:type="simple">PME</abbrev> 0.34, <abbrev xmlns:xlink="http://www.w3.org/1999/xlink" xlink:title="posterior median eye" id="ABBRID0EOWBI" xlink:type="simple">PME</abbrev> 0.09, <abbrev xmlns:xlink="http://www.w3.org/1999/xlink" xlink:title="anterior lateral eye" id="ABBRID0ESWBI" xlink:type="simple">ALE</abbrev> 0.29, <abbrev xmlns:xlink="http://www.w3.org/1999/xlink" xlink:title="posterior lateral eye" id="ABBRID0EWWBI" xlink:type="simple">PLE</abbrev> 0.23; <abbrev xmlns:xlink="http://www.w3.org/1999/xlink" xlink:title="maxilla length" id="ABBRID0E1WBI" xlink:type="simple">MaxL</abbrev> 1.37, <abbrev xmlns:xlink="http://www.w3.org/1999/xlink" xlink:title="labium length" id="ABBRID0E5WBI" xlink:type="simple">LL</abbrev> 0.61, <abbrev xmlns:xlink="http://www.w3.org/1999/xlink" xlink:title="labium width" id="ABBRID0ECXBI" xlink:type="simple">LW</abbrev> 0.72; <abbrev xmlns:xlink="http://www.w3.org/1999/xlink" xlink:title="sternum length" id="ABBRID0EGXBI" xlink:type="simple">SL</abbrev> 2.29, <abbrev xmlns:xlink="http://www.w3.org/1999/xlink" xlink:title="sternum width" id="ABBRID0EKXBI" xlink:type="simple">SW</abbrev> 2.17; leg I 13.69 (4.39, 2.07, 3.03, 2.49, 1.71), leg II 12.07 (3.84, 1.94, 2.24, 2.27, 1.78), leg III 10.96 (3.01, 1.69, 1.79, 2.81, 1.66), leg IV 14.15 (3.99, 1.77, 2.95, 3.51, 1.93). Patellae and tibiae of legs I and II with stout spines, several bearing hooked tips (Fig. <xref ref-type="fig" rid="F13">13C, D</xref>).</p><p>Palp. Palpal bulb simple and pyriform in prolateral view; embolus thick, slightly curved at one-third of its length from apex; embolic keel serrulate in retrolateral view; apex with subterminal protuberance connected to a hook-shaped structure, both prolateral and retrolateral superior keels present (Fig. <xref ref-type="fig" rid="F6">6A–F</xref>).</p><p><bold>Female</bold> (HAL-2022-019B, Figs <xref ref-type="fig" rid="F2">2H</xref>, <xref ref-type="fig" rid="F3">3H</xref>). Carapace yellowish brown, cephalic region elevated. Eyes in two rows: anterior row procurved, posterior row straight. Chelicerae brown, without stridulatory ridges, promargin with six teeth, retromargin with three teeth. Fovea procurved and deep. Sternum brown with indistinct sigilla. Labium and maxillae brown, labium with three cuspules, two maxillae together bearing 52 cuspules along proximal edge (Fig. <xref ref-type="fig" rid="F3">3H</xref>). Opisthosoma dark brown with light blotches.</p><p>Measurements: <abbrev xmlns:xlink="http://www.w3.org/1999/xlink" xlink:title="body length" id="ABBRID0EKYBI" xlink:type="simple">BL</abbrev> 12.80, <abbrev xmlns:xlink="http://www.w3.org/1999/xlink" xlink:title="carapace length" id="ABBRID0EOYBI" xlink:type="simple">CL</abbrev> 5.52, <abbrev xmlns:xlink="http://www.w3.org/1999/xlink" xlink:title="carapace width" id="ABBRID0ESYBI" xlink:type="simple">CW</abbrev> 4.96, <abbrev xmlns:xlink="http://www.w3.org/1999/xlink" xlink:title="opisthosoma length" id="ABBRID0EWYBI" xlink:type="simple">OL</abbrev> 5.64, <abbrev xmlns:xlink="http://www.w3.org/1999/xlink" xlink:title="opisthosoma width" id="ABBRID0E1YBI" xlink:type="simple">OW</abbrev> 4.12; Eye group, <abbrev xmlns:xlink="http://www.w3.org/1999/xlink" xlink:title="eye group length" id="ABBRID0E5YBI" xlink:type="simple">EL</abbrev> 0.57, <abbrev xmlns:xlink="http://www.w3.org/1999/xlink" xlink:title="anterior eye row width" id="ABBRID0ECZBI" xlink:type="simple">AR</abbrev> 0.90, <abbrev xmlns:xlink="http://www.w3.org/1999/xlink" xlink:title="posterior eye row width" id="ABBRID0EGZBI" xlink:type="simple">PR</abbrev> 0.98, <abbrev xmlns:xlink="http://www.w3.org/1999/xlink" xlink:title="anterior median eye" id="ABBRID0EKZBI" xlink:type="simple">AME</abbrev>-<abbrev xmlns:xlink="http://www.w3.org/1999/xlink" xlink:title="anterior median eye" id="ABBRID0EOZBI" xlink:type="simple">AME</abbrev> 0.14, <abbrev xmlns:xlink="http://www.w3.org/1999/xlink" xlink:title="anterior median eye" id="ABBRID0ESZBI" xlink:type="simple">AME</abbrev> 0.18, <abbrev xmlns:xlink="http://www.w3.org/1999/xlink" xlink:title="posterior median eye" id="ABBRID0EWZBI" xlink:type="simple">PME</abbrev>-<abbrev xmlns:xlink="http://www.w3.org/1999/xlink" xlink:title="posterior median eye" id="ABBRID0E1ZBI" xlink:type="simple">PME</abbrev> 0.39, <abbrev xmlns:xlink="http://www.w3.org/1999/xlink" xlink:title="posterior median eye" id="ABBRID0E5ZBI" xlink:type="simple">PME</abbrev> 0.11, <abbrev xmlns:xlink="http://www.w3.org/1999/xlink" xlink:title="anterior lateral eye" id="ABBRID0EC1BI" xlink:type="simple">ALE</abbrev> 0.30, <abbrev xmlns:xlink="http://www.w3.org/1999/xlink" xlink:title="posterior lateral eye" id="ABBRID0EG1BI" xlink:type="simple">PLE</abbrev> 0.25; <abbrev xmlns:xlink="http://www.w3.org/1999/xlink" xlink:title="maxilla length" id="ABBRID0EK1BI" xlink:type="simple">MaxL</abbrev> 1.93, <abbrev xmlns:xlink="http://www.w3.org/1999/xlink" xlink:title="labium length" id="ABBRID0EO1BI" xlink:type="simple">LL</abbrev> 0.89, <abbrev xmlns:xlink="http://www.w3.org/1999/xlink" xlink:title="labium width" id="ABBRID0ES1BI" xlink:type="simple">LW</abbrev> 1.08; <abbrev xmlns:xlink="http://www.w3.org/1999/xlink" xlink:title="sternum length" id="ABBRID0EW1BI" xlink:type="simple">SL</abbrev> 3.07, <abbrev xmlns:xlink="http://www.w3.org/1999/xlink" xlink:title="sternum width" id="ABBRID0E11BI" xlink:type="simple">SW</abbrev> 2.96; palp 8.65 (3.12, 1.69, 1.81, 2.03), leg I 11.37 (3.98, 2.29, 2.19, 1.57, 1.34), leg II 10.07 (3.13, 2.24, 1.72, 1.61, 1.37), leg III 9.45 (3.01, 2.26, 1.49, 1.57, 1.12), leg IV 13.21 (4.00, 2.27, 2.67, 2.48, 1.79).</p><p>Vulva. Spermathecae paired with indistinct subcentral constriction; entire spherical lobes and most of stalks densely covered with glandular pores (Fig. <xref ref-type="fig" rid="F6">6G–J</xref>).</p></tp:treatment-sec><tp:treatment-sec sec-type="variation" id="SECID0EE2BI"><title>Variation.</title><p>Females vary in body size and number of cheliceral teeth. Measurements for females (<italic>N</italic> = 7) are as follows: <abbrev xmlns:xlink="http://www.w3.org/1999/xlink" xlink:title="body length" id="ABBRID0EM2BI" xlink:type="simple">BL</abbrev> 12.23–16.55, <abbrev xmlns:xlink="http://www.w3.org/1999/xlink" xlink:title="carapace length" id="ABBRID0EQ2BI" xlink:type="simple">CL</abbrev> 4.21–6.65, <abbrev xmlns:xlink="http://www.w3.org/1999/xlink" xlink:title="carapace width" id="ABBRID0EU2BI" xlink:type="simple">CW</abbrev> 4.14–6.15, <abbrev xmlns:xlink="http://www.w3.org/1999/xlink" xlink:title="opisthosoma length" id="ABBRID0EY2BI" xlink:type="simple">OL</abbrev> 5.64–7.36, <abbrev xmlns:xlink="http://www.w3.org/1999/xlink" xlink:title="opisthosoma width" id="ABBRID0E32BI" xlink:type="simple">OW</abbrev> 4.12–5.16. Promarginal cheliceral teeth: 5–6. Spermathecae either parallel (Fig. <xref ref-type="fig" rid="F6">6G, J</xref>) or slightly tilted outward (Fig. <xref ref-type="fig" rid="F6">6H, I</xref>).</p></tp:treatment-sec><tp:treatment-sec sec-type="Genetic distance" id="SECID0EI3BI"><title>Genetic distance.</title><p>The intraspecific and interspecific genetic distances are provided in Tables <xref ref-type="table" rid="T1">1</xref>, <xref ref-type="table" rid="T2">2</xref>.</p></tp:treatment-sec><tp:treatment-sec sec-type="etymology" id="SECID0EW3BI"><title>Etymology.</title><p>The species epithet, a noun in apposition, refers to the type locality.</p></tp:treatment-sec><tp:treatment-sec sec-type="distribution" id="SECID0E23BI"><title>Distribution.</title><p>Hubei Province (Yichang City).</p></tp:treatment-sec><tp:treatment-sec><!--Section generated to contain objects referenced in tp:taxon-treatment.--><fig id="F2" position="float" orientation="portrait"><object-id xmlns:xlink="http://www.w3.org/1999/xlink" content-type="doi" xlink:type="simple">10.3897/zookeys.1265.175629.figure2</object-id><object-id xmlns:xlink="http://www.w3.org/1999/xlink" content-type="arpha" xlink:type="simple">9C61147B-A80A-5A56-953B-50AF268399B3</object-id><label>Figure 2.</label><caption><p>General somatic morphology of five new and one known <italic><tp:taxon-name><tp:taxon-name-part taxon-name-part-type="genus" reg="Latouchia">Latouchia</tp:taxon-name-part></tp:taxon-name></italic> species. <bold>A–F.</bold> Male; <bold>G–L.</bold> Female; <bold>A, G.</bold><italic><tp:taxon-name><tp:taxon-name-part taxon-name-part-type="genus" reg="Latouchia">L.</tp:taxon-name-part> <tp:taxon-name-part taxon-name-part-type="species" reg="jihe">jihe</tp:taxon-name-part></tp:taxon-name></italic> sp. nov. (HAL-2023-010, HAL-2023-032); <bold>B, H.</bold><italic><tp:taxon-name><tp:taxon-name-part taxon-name-part-type="genus" reg="Latouchia">L.</tp:taxon-name-part> <tp:taxon-name-part taxon-name-part-type="species" reg="wufeng">wufeng</tp:taxon-name-part></tp:taxon-name></italic> sp. nov. (HAL-2022-018A, HAL-2022-019B); <bold>C, I.</bold><italic><tp:taxon-name><tp:taxon-name-part taxon-name-part-type="genus" reg="Latouchia">L.</tp:taxon-name-part> <tp:taxon-name-part taxon-name-part-type="species" reg="wuhan">wuhan</tp:taxon-name-part></tp:taxon-name></italic> sp. nov. (XUC-2014-081, LH-2017-000); <bold>D, J.</bold><italic><tp:taxon-name><tp:taxon-name-part taxon-name-part-type="genus" reg="Latouchia">L.</tp:taxon-name-part> <tp:taxon-name-part taxon-name-part-type="species" reg="yinggen">yinggen</tp:taxon-name-part></tp:taxon-name></italic> sp. nov. (LH-2017-181, LH-2017-182); <bold>E, K.</bold><italic><tp:taxon-name><tp:taxon-name-part taxon-name-part-type="genus" reg="Latouchia">L.</tp:taxon-name-part> <tp:taxon-name-part taxon-name-part-type="species" reg="zhangping">zhangping</tp:taxon-name-part></tp:taxon-name></italic> sp. nov. (HAL-2023-098, HAL-2023-104); <bold>F, L.</bold><italic><tp:taxon-name><tp:taxon-name-part taxon-name-part-type="genus" reg="Latouchia">L.</tp:taxon-name-part> <tp:taxon-name-part taxon-name-part-type="species" reg="jinyun">jinyun</tp:taxon-name-part></tp:taxon-name></italic> (HAL-2023-139, HAL-2023-122). Scale bars: 2 mm (<bold>A–L</bold>).</p></caption><graphic xmlns:xlink="http://www.w3.org/1999/xlink" xlink:href="zookeys-1265-103_article-175629__-g002.jpg" position="float" orientation="portrait" xlink:type="simple" id="oo_1502594.jpg"><uri content-type="original_file" xlink:type="simple">https://binary.pensoft.net/fig/1502594</uri></graphic></fig><fig id="F3" position="float" orientation="portrait"><object-id xmlns:xlink="http://www.w3.org/1999/xlink" content-type="doi" xlink:type="simple">10.3897/zookeys.1265.175629.figure3</object-id><object-id xmlns:xlink="http://www.w3.org/1999/xlink" content-type="arpha" xlink:type="simple">E8C5BA14-1AFB-50D2-A908-F41C9D0E6AD5</object-id><label>Figure 3.</label><caption><p>Chelicerae, labium, coxae of palp and sternum of five new and one known <italic><tp:taxon-name><tp:taxon-name-part taxon-name-part-type="genus" reg="Latouchia">Latouchia</tp:taxon-name-part></tp:taxon-name></italic> species. <bold>A–F.</bold> Male; <bold>G–L.</bold> Female; <bold>A, G.</bold><italic><tp:taxon-name><tp:taxon-name-part taxon-name-part-type="genus" reg="Latouchia">L.</tp:taxon-name-part> <tp:taxon-name-part taxon-name-part-type="species" reg="jihe">jihe</tp:taxon-name-part></tp:taxon-name></italic> sp. nov. (HAL-2023-010, HAL-2023-032); <bold>B, H.</bold><italic><tp:taxon-name><tp:taxon-name-part taxon-name-part-type="genus" reg="Latouchia">L.</tp:taxon-name-part> <tp:taxon-name-part taxon-name-part-type="species" reg="wufeng">wufeng</tp:taxon-name-part></tp:taxon-name></italic> sp. nov. (HAL-2022-018A, HAL-2022-019B); <bold>C, I.</bold><italic><tp:taxon-name><tp:taxon-name-part taxon-name-part-type="genus" reg="Latouchia">L.</tp:taxon-name-part> <tp:taxon-name-part taxon-name-part-type="species" reg="wuhan">wuhan</tp:taxon-name-part></tp:taxon-name></italic> sp. nov. (XUC-2014-081, LH-2017-000); <bold>D, J.</bold><italic><tp:taxon-name><tp:taxon-name-part taxon-name-part-type="genus" reg="Latouchia">L.</tp:taxon-name-part> <tp:taxon-name-part taxon-name-part-type="species" reg="yinggen">yinggen</tp:taxon-name-part></tp:taxon-name></italic> sp. nov. (LH-2017-181, LH-2017-182); <bold>E, K.</bold><italic><tp:taxon-name><tp:taxon-name-part taxon-name-part-type="genus" reg="Latouchia">L.</tp:taxon-name-part> <tp:taxon-name-part taxon-name-part-type="species" reg="zhangping">zhangping</tp:taxon-name-part></tp:taxon-name></italic> sp. nov. (HAL-2023-098, HAL-2023-104); <bold>F, L.</bold><italic><tp:taxon-name><tp:taxon-name-part taxon-name-part-type="genus" reg="Latouchia">L.</tp:taxon-name-part> <tp:taxon-name-part taxon-name-part-type="species" reg="jinyun">jinyun</tp:taxon-name-part></tp:taxon-name></italic> (HAL-2023-139, HAL-2023-122). Scale bars: 1 mm (<bold>A–L</bold>).</p></caption><graphic xmlns:xlink="http://www.w3.org/1999/xlink" xlink:href="zookeys-1265-103_article-175629__-g003.jpg" position="float" orientation="portrait" xlink:type="simple" id="oo_1502595.jpg"><uri content-type="original_file" xlink:type="simple">https://binary.pensoft.net/fig/1502595</uri></graphic></fig><fig id="F9" position="float" orientation="portrait"><object-id xmlns:xlink="http://www.w3.org/1999/xlink" content-type="doi" xlink:type="simple">10.3897/zookeys.1265.175629.figure9</object-id><object-id xmlns:xlink="http://www.w3.org/1999/xlink" content-type="arpha" xlink:type="simple">2DCF45D4-51F1-540A-9DEF-EB835CE6E62B</object-id><label>Figure 9.</label><caption><p><italic><tp:taxon-name><tp:taxon-name-part taxon-name-part-type="genus" reg="Latouchia">Latouchia</tp:taxon-name-part> <tp:taxon-name-part taxon-name-part-type="species" reg="zhangping">zhangping</tp:taxon-name-part></tp:taxon-name></italic> sp. nov., holotype male, left male palp (HAL-2023-098): <bold>A.</bold> Prolateral view; <bold>B, D.</bold> Ventral view; <bold>C, E.</bold> Retrolateral view. Scale bars: 1 mm (<bold>A–C</bold>); 0.3 mm (<bold>D–E</bold>).</p></caption><graphic xmlns:xlink="http://www.w3.org/1999/xlink" xlink:href="zookeys-1265-103_article-175629__-g009.jpg" position="float" orientation="portrait" xlink:type="simple" id="oo_1502601.jpg"><uri content-type="original_file" xlink:type="simple">https://binary.pensoft.net/fig/1502601</uri></graphic></fig><fig id="F10" position="float" orientation="portrait"><object-id xmlns:xlink="http://www.w3.org/1999/xlink" content-type="doi" xlink:type="simple">10.3897/zookeys.1265.175629.figure10</object-id><object-id xmlns:xlink="http://www.w3.org/1999/xlink" content-type="arpha" xlink:type="simple">32B65D02-E49B-5F1E-93D3-09906878FE11</object-id><label>Figure 10.</label><caption><p><italic><tp:taxon-name><tp:taxon-name-part taxon-name-part-type="genus" reg="Latouchia">Latouchia</tp:taxon-name-part> <tp:taxon-name-part taxon-name-part-type="species" reg="zhangping">zhangping</tp:taxon-name-part></tp:taxon-name></italic> sp. nov., paratypes (females), vulvae, dorsal view: <bold>A.</bold> HAL-2023-104; <bold>B.</bold> HAL-2019-111A; <bold>C.</bold> HAL-2019-111; <bold>D.</bold> HAL-2023-097; <bold>E.</bold> HAL-2023-100; <bold>F.</bold> HAL-2023-103; <bold>G.</bold> LH-2017-030. Scale bars: 0.1 mm (<bold>A–G</bold>).</p></caption><graphic xmlns:xlink="http://www.w3.org/1999/xlink" xlink:href="zookeys-1265-103_article-175629__-g010.jpg" position="float" orientation="portrait" xlink:type="simple" id="oo_1502602.jpg"><uri content-type="original_file" xlink:type="simple">https://binary.pensoft.net/fig/1502602</uri></graphic></fig><fig id="F13" position="float" orientation="portrait"><object-id xmlns:xlink="http://www.w3.org/1999/xlink" content-type="doi" xlink:type="simple">10.3897/zookeys.1265.175629.figure13</object-id><object-id xmlns:xlink="http://www.w3.org/1999/xlink" content-type="arpha" xlink:type="simple">7CBEFF4B-313F-52C8-88BF-59A7A79A29B7</object-id><label>Figure 13.</label><caption><p>Spines on left patella and tibia I (<bold>A, C, E, G, I</bold>) and II (<bold>B, D, F, H, J</bold>) of males of different species. Prolateral view: <bold>A, B.</bold><italic><tp:taxon-name><tp:taxon-name-part taxon-name-part-type="genus" reg="Latouchia">Latouchia</tp:taxon-name-part> <tp:taxon-name-part taxon-name-part-type="species" reg="jihe">jihe</tp:taxon-name-part></tp:taxon-name></italic> sp. nov.; <bold>C, D.</bold><italic><tp:taxon-name><tp:taxon-name-part taxon-name-part-type="genus" reg="Latouchia">Latouchia</tp:taxon-name-part> <tp:taxon-name-part taxon-name-part-type="species" reg="wufeng">wufeng</tp:taxon-name-part></tp:taxon-name></italic> sp. nov.; <bold>E, F.</bold><italic><tp:taxon-name><tp:taxon-name-part taxon-name-part-type="genus" reg="Latouchia">Latouchia</tp:taxon-name-part> <tp:taxon-name-part taxon-name-part-type="species" reg="wuhan">wuhan</tp:taxon-name-part></tp:taxon-name></italic> sp. nov.; <bold>G, H.</bold><italic><tp:taxon-name><tp:taxon-name-part taxon-name-part-type="genus" reg="Latouchia">Latouchia</tp:taxon-name-part> <tp:taxon-name-part taxon-name-part-type="species" reg="zhangping">zhangping</tp:taxon-name-part></tp:taxon-name></italic> sp. nov.; <bold>I, J.</bold><italic><tp:taxon-name><tp:taxon-name-part taxon-name-part-type="genus" reg="Latouchia">Latouchia</tp:taxon-name-part> <tp:taxon-name-part taxon-name-part-type="species" reg="jinyun">jinyun</tp:taxon-name-part></tp:taxon-name></italic> (HAL-2023-139. Scale bars: 1 mm (<bold>A–J</bold>).</p></caption><graphic xmlns:xlink="http://www.w3.org/1999/xlink" xlink:href="zookeys-1265-103_article-175629__-g013.jpg" position="float" orientation="portrait" xlink:type="simple" id="oo_1502605.jpg"><uri content-type="original_file" xlink:type="simple">https://binary.pensoft.net/fig/1502605</uri></graphic></fig><table-wrap id="T1" position="float" orientation="portrait"><label>Table 1.</label><caption><p>Summary of genetic distances (<abbrev xmlns:xlink="http://www.w3.org/1999/xlink" xlink:title="cytochrome c oxidase subunit I" id="ABBRID0EJ5AE" xlink:type="simple">COI</abbrev>) for <italic><tp:taxon-name><tp:taxon-name-part taxon-name-part-type="genus" reg="Latouchia">Latouchia</tp:taxon-name-part></tp:taxon-name></italic> species. <italic>N</italic>, the number of specimens used in the analyses.</p></caption><table id="TID0EKMAG" rules="all"><tbody><tr><th rowspan="1" colspan="1">Species</th><th rowspan="1" colspan="1">Mean intraspecific <abbrev xmlns:xlink="http://www.w3.org/1999/xlink" xlink:title="Kimura 2-parameter" id="ABBRID0EC6AE" xlink:type="simple">K2P</abbrev>/<italic>p</italic>-distances</th><th rowspan="1" colspan="1">Maximum intraspecific <abbrev xmlns:xlink="http://www.w3.org/1999/xlink" xlink:title="Kimura 2-parameter" id="ABBRID0EM6AE" xlink:type="simple">K2P</abbrev>/<italic>p</italic>-distances</th><th rowspan="1" colspan="1">Minimum interspecific <abbrev xmlns:xlink="http://www.w3.org/1999/xlink" xlink:title="Kimura 2-parameter" id="ABBRID0EW6AE" xlink:type="simple">K2P</abbrev>/<italic>p</italic>-distances</th><th rowspan="1" colspan="1">Closest species</th></tr><tr><td rowspan="1" colspan="1"><italic><tp:taxon-name><tp:taxon-name-part taxon-name-part-type="genus" reg="Latouchia">L.</tp:taxon-name-part> <tp:taxon-name-part taxon-name-part-type="species" reg="jihe">jihe</tp:taxon-name-part></tp:taxon-name></italic> sp. nov. (<italic>N</italic> = 4)</td><td rowspan="1" colspan="1">3.46/3.36%</td><td rowspan="1" colspan="1">4.62/4.44%</td><td rowspan="1" colspan="1">16.92/15.11%</td><td rowspan="1" colspan="1"><italic><tp:taxon-name><tp:taxon-name-part taxon-name-part-type="genus" reg="Latouchia">L.</tp:taxon-name-part> <tp:taxon-name-part taxon-name-part-type="species" reg="yinggen">yinggen</tp:taxon-name-part></tp:taxon-name></italic> sp. nov.</td></tr><tr><td rowspan="1" colspan="1"><italic><tp:taxon-name><tp:taxon-name-part taxon-name-part-type="genus" reg="Latouchia">L.</tp:taxon-name-part> <tp:taxon-name-part taxon-name-part-type="species" reg="wufeng">wufeng</tp:taxon-name-part></tp:taxon-name></italic> sp. nov. (<italic>N</italic> = 6)</td><td rowspan="1" colspan="1">0.25/0.25%</td><td rowspan="1" colspan="1">0.75/0.74%</td><td rowspan="1" colspan="1">12.21/11.11%</td><td rowspan="1" colspan="1"><italic><tp:taxon-name><tp:taxon-name-part taxon-name-part-type="genus" reg="Latouchia">L.</tp:taxon-name-part> <tp:taxon-name-part taxon-name-part-type="species" reg="zhangping">zhangping</tp:taxon-name-part></tp:taxon-name></italic> sp. nov.</td></tr><tr><td rowspan="1" colspan="1"><italic><tp:taxon-name><tp:taxon-name-part taxon-name-part-type="genus" reg="Latouchia">L.</tp:taxon-name-part> <tp:taxon-name-part taxon-name-part-type="species" reg="wuhan">wuhan</tp:taxon-name-part></tp:taxon-name></italic> sp. nov. (<italic>N</italic> = 5)</td><td rowspan="1" colspan="1">0/0%</td><td rowspan="1" colspan="1">0/0%</td><td rowspan="1" colspan="1">13.80/12.58%</td><td rowspan="1" colspan="1"><italic><tp:taxon-name><tp:taxon-name-part taxon-name-part-type="genus" reg="Latouchia">L.</tp:taxon-name-part> <tp:taxon-name-part taxon-name-part-type="species" reg="zhangping">zhangping</tp:taxon-name-part></tp:taxon-name></italic> sp. nov.</td></tr><tr><td rowspan="1" colspan="1"><italic><tp:taxon-name><tp:taxon-name-part taxon-name-part-type="genus" reg="Latouchia">L.</tp:taxon-name-part> <tp:taxon-name-part taxon-name-part-type="species" reg="yinggen">yinggen</tp:taxon-name-part></tp:taxon-name></italic> sp. nov. (<italic>N</italic> = 4)</td><td rowspan="1" colspan="1">0/0%</td><td rowspan="1" colspan="1">0/0%</td><td rowspan="1" colspan="1">16.17/14.50%</td><td rowspan="1" colspan="1">
                    <italic>
                      <tp:taxon-name><tp:taxon-name-part taxon-name-part-type="genus" reg="Latouchia">L.</tp:taxon-name-part> <tp:taxon-name-part taxon-name-part-type="species" reg="linmufu">linmufu</tp:taxon-name-part></tp:taxon-name>
                    </italic>
                  </td></tr><tr><td rowspan="1" colspan="1"><italic><tp:taxon-name><tp:taxon-name-part taxon-name-part-type="genus" reg="Latouchia">L.</tp:taxon-name-part> <tp:taxon-name-part taxon-name-part-type="species" reg="zhangping">zhangping</tp:taxon-name-part></tp:taxon-name></italic> sp. nov. (<italic>N</italic> = 9)</td><td rowspan="1" colspan="1">1.52/1.49%</td><td rowspan="1" colspan="1">3.04/2.96%</td><td rowspan="1" colspan="1">12.21/11.11%</td><td rowspan="1" colspan="1"><italic><tp:taxon-name><tp:taxon-name-part taxon-name-part-type="genus" reg="Latouchia">L.</tp:taxon-name-part> <tp:taxon-name-part taxon-name-part-type="species" reg="wufeng">wufeng</tp:taxon-name-part></tp:taxon-name></italic> sp. nov.</td></tr><tr><td rowspan="1" colspan="1"><italic><tp:taxon-name><tp:taxon-name-part taxon-name-part-type="genus" reg="Latouchia">L.</tp:taxon-name-part> <tp:taxon-name-part taxon-name-part-type="species" reg="jinyun">jinyun</tp:taxon-name-part></tp:taxon-name></italic> (<italic>N</italic> = 29)</td><td rowspan="1" colspan="1">1.11/1.09%</td><td rowspan="1" colspan="1">2.42/2.37%</td><td rowspan="1" colspan="1">14.05/12.74%</td><td rowspan="1" colspan="1"><italic><tp:taxon-name><tp:taxon-name-part taxon-name-part-type="genus" reg="Latouchia">L.</tp:taxon-name-part> <tp:taxon-name-part taxon-name-part-type="species" reg="wuhan">wuhan</tp:taxon-name-part></tp:taxon-name></italic> sp. nov.</td></tr></tbody></table></table-wrap><table-wrap id="T2" position="float" orientation="portrait"><label>Table 2.</label><caption><p>Interspecific genetic distances among five new (holotype) and five known (holotype or paratype) <italic><tp:taxon-name><tp:taxon-name-part taxon-name-part-type="genus" reg="Latouchia">Latouchia</tp:taxon-name-part></tp:taxon-name></italic> species based on <abbrev xmlns:xlink="http://www.w3.org/1999/xlink" xlink:title="cytochrome c oxidase subunit I" id="ABBRID0EMIAG" xlink:type="simple">COI</abbrev> sequences. The lower-left and upper-right matrices show genetic distance (%) calculated using the <abbrev xmlns:xlink="http://www.w3.org/1999/xlink" xlink:title="Kimura 2-parameter" id="ABBRID0EQIAG" xlink:type="simple">K2P</abbrev> and <italic>p</italic>-distance substitution models, respectively.</p></caption><table id="TID0EVTAG" rules="all"><tbody><tr><th rowspan="1" colspan="1"/><th rowspan="1" colspan="1">Species</th><th rowspan="1" colspan="1">1</th><th rowspan="1" colspan="1">2</th><th rowspan="1" colspan="1">3</th><th rowspan="1" colspan="1">4</th><th rowspan="1" colspan="1">5</th><th rowspan="1" colspan="1">6</th><th rowspan="1" colspan="1">7</th><th rowspan="1" colspan="1">8</th><th rowspan="1" colspan="1">9</th><th rowspan="1" colspan="1">10</th></tr><tr><td rowspan="1" colspan="1">1</td><td rowspan="1" colspan="1"><italic><tp:taxon-name><tp:taxon-name-part taxon-name-part-type="genus" reg="Latouchia">L.</tp:taxon-name-part> <tp:taxon-name-part taxon-name-part-type="species" reg="jihe">jihe</tp:taxon-name-part></tp:taxon-name></italic> sp. nov.</td><td rowspan="1" colspan="1"/><td rowspan="1" colspan="1">18.44</td><td rowspan="1" colspan="1">18.15</td><td rowspan="1" colspan="1">15.63</td><td rowspan="1" colspan="1">18.14</td><td rowspan="1" colspan="1">20.06</td><td rowspan="1" colspan="1">18.58</td><td rowspan="1" colspan="1">20.23</td><td rowspan="1" colspan="1">15.34</td><td rowspan="1" colspan="1">16.22</td></tr><tr><td rowspan="1" colspan="1">2</td><td rowspan="1" colspan="1"><italic><tp:taxon-name><tp:taxon-name-part taxon-name-part-type="genus" reg="Latouchia">L.</tp:taxon-name-part> <tp:taxon-name-part taxon-name-part-type="species" reg="wufeng">wufeng</tp:taxon-name-part></tp:taxon-name></italic> sp. nov.</td><td rowspan="1" colspan="1">21.31</td><td rowspan="1" colspan="1"/><td rowspan="1" colspan="1">15.73</td><td rowspan="1" colspan="1">19.03</td><td rowspan="1" colspan="1">11.21</td><td rowspan="1" colspan="1">19.47</td><td rowspan="1" colspan="1">15.78</td><td rowspan="1" colspan="1">21.18</td><td rowspan="1" colspan="1">18.58</td><td rowspan="1" colspan="1">18.73</td></tr><tr><td rowspan="1" colspan="1">3</td><td rowspan="1" colspan="1"><italic><tp:taxon-name><tp:taxon-name-part taxon-name-part-type="genus" reg="Latouchia">L.</tp:taxon-name-part> <tp:taxon-name-part taxon-name-part-type="species" reg="wuhan">wuhan</tp:taxon-name-part></tp:taxon-name></italic> sp. nov.</td><td rowspan="1" colspan="1">20.94</td><td rowspan="1" colspan="1">17.79</td><td rowspan="1" colspan="1"/><td rowspan="1" colspan="1">16.64</td><td rowspan="1" colspan="1">12.86</td><td rowspan="1" colspan="1">16.79</td><td rowspan="1" colspan="1">13.92</td><td rowspan="1" colspan="1">17.75</td><td rowspan="1" colspan="1">17.25</td><td rowspan="1" colspan="1">16.04</td></tr><tr><td rowspan="1" colspan="1">4</td><td rowspan="1" colspan="1"><italic><tp:taxon-name><tp:taxon-name-part taxon-name-part-type="genus" reg="Latouchia">L.</tp:taxon-name-part> <tp:taxon-name-part taxon-name-part-type="species" reg="yinggen">yinggen</tp:taxon-name-part></tp:taxon-name></italic> sp. nov.</td><td rowspan="1" colspan="1">17.59</td><td rowspan="1" colspan="1">22.20</td><td rowspan="1" colspan="1">18.94</td><td rowspan="1" colspan="1"/><td rowspan="1" colspan="1">17.26</td><td rowspan="1" colspan="1">18.73</td><td rowspan="1" colspan="1">18.14</td><td rowspan="1" colspan="1">14.50</td><td rowspan="1" colspan="1">15.93</td><td rowspan="1" colspan="1">16.96</td></tr><tr><td rowspan="1" colspan="1">5</td><td rowspan="1" colspan="1"><italic><tp:taxon-name><tp:taxon-name-part taxon-name-part-type="genus" reg="Latouchia">L.</tp:taxon-name-part> <tp:taxon-name-part taxon-name-part-type="species" reg="zhangping">zhangping</tp:taxon-name-part></tp:taxon-name></italic> sp. nov.</td><td rowspan="1" colspan="1">20.92</td><td rowspan="1" colspan="1">12.36</td><td rowspan="1" colspan="1">14.15</td><td rowspan="1" colspan="1">19.71</td><td rowspan="1" colspan="1"/><td rowspan="1" colspan="1">17.55</td><td rowspan="1" colspan="1">14.45</td><td rowspan="1" colspan="1">19.66</td><td rowspan="1" colspan="1">18.44</td><td rowspan="1" colspan="1">16.52</td></tr><tr><td rowspan="1" colspan="1">6</td><td rowspan="1" colspan="1">
                    <italic>
                      <tp:taxon-name><tp:taxon-name-part taxon-name-part-type="genus" reg="Latouchia">L.</tp:taxon-name-part> <tp:taxon-name-part taxon-name-part-type="species" reg="calcicola">calcicola</tp:taxon-name-part></tp:taxon-name>
                    </italic>
                  </td><td rowspan="1" colspan="1">23.48</td><td rowspan="1" colspan="1">22.75</td><td rowspan="1" colspan="1">19.12</td><td rowspan="1" colspan="1">21.64</td><td rowspan="1" colspan="1">20.12</td><td rowspan="1" colspan="1"/><td rowspan="1" colspan="1">19.03</td><td rowspan="1" colspan="1">19.47</td><td rowspan="1" colspan="1">20.21</td><td rowspan="1" colspan="1">18.88</td></tr><tr><td rowspan="1" colspan="1">7</td><td rowspan="1" colspan="1">
                    <italic>
                      <tp:taxon-name><tp:taxon-name-part taxon-name-part-type="genus" reg="Latouchia">L.</tp:taxon-name-part> <tp:taxon-name-part taxon-name-part-type="species" reg="jinyun">jinyun</tp:taxon-name-part></tp:taxon-name>
                    </italic>
                  </td><td rowspan="1" colspan="1">21.53</td><td rowspan="1" colspan="1">17.90</td><td rowspan="1" colspan="1">15.57</td><td rowspan="1" colspan="1">21.10</td><td rowspan="1" colspan="1">16.17</td><td rowspan="1" colspan="1">22.08</td><td rowspan="1" colspan="1"/><td rowspan="1" colspan="1">19.47</td><td rowspan="1" colspan="1">19.17</td><td rowspan="1" colspan="1">18.29</td></tr><tr><td rowspan="1" colspan="1">8</td><td rowspan="1" colspan="1">
                    <italic>
                      <tp:taxon-name><tp:taxon-name-part taxon-name-part-type="genus" reg="Latouchia">L.</tp:taxon-name-part> <tp:taxon-name-part taxon-name-part-type="species" reg="linmufu">linmufu</tp:taxon-name-part></tp:taxon-name>
                    </italic>
                  </td><td rowspan="1" colspan="1">23.66</td><td rowspan="1" colspan="1">25.21</td><td rowspan="1" colspan="1">20.32</td><td rowspan="1" colspan="1">16.17</td><td rowspan="1" colspan="1">22.95</td><td rowspan="1" colspan="1">22.68</td><td rowspan="1" colspan="1">22.84</td><td rowspan="1" colspan="1"/><td rowspan="1" colspan="1">20.23</td><td rowspan="1" colspan="1">21.37</td></tr><tr><td rowspan="1" colspan="1">9</td><td rowspan="1" colspan="1">
                    <italic>
                      <tp:taxon-name><tp:taxon-name-part taxon-name-part-type="genus" reg="Latouchia">L.</tp:taxon-name-part> <tp:taxon-name-part taxon-name-part-type="species" reg="wenchuan">wenchuan</tp:taxon-name-part></tp:taxon-name>
                    </italic>
                  </td><td rowspan="1" colspan="1">17.20</td><td rowspan="1" colspan="1">21.56</td><td rowspan="1" colspan="1">19.69</td><td rowspan="1" colspan="1">18.02</td><td rowspan="1" colspan="1">21.37</td><td rowspan="1" colspan="1">23.71</td><td rowspan="1" colspan="1">22.35</td><td rowspan="1" colspan="1">23.71</td><td rowspan="1" colspan="1"/><td rowspan="1" colspan="1">12.68</td></tr><tr><td rowspan="1" colspan="1">10</td><td rowspan="1" colspan="1">
                    <italic>
                      <tp:taxon-name><tp:taxon-name-part taxon-name-part-type="genus" reg="Latouchia">L.</tp:taxon-name-part> <tp:taxon-name-part taxon-name-part-type="species" reg="yaoi">yaoi</tp:taxon-name-part></tp:taxon-name>
                    </italic>
                  </td><td rowspan="1" colspan="1">18.34</td><td rowspan="1" colspan="1">21.78</td><td rowspan="1" colspan="1">18.11</td><td rowspan="1" colspan="1">19.34</td><td rowspan="1" colspan="1">18.76</td><td rowspan="1" colspan="1">21.84</td><td rowspan="1" colspan="1">21.07</td><td rowspan="1" colspan="1">25.29</td><td rowspan="1" colspan="1">14.08</td><td rowspan="1" colspan="1"/></tr></tbody></table></table-wrap></tp:treatment-sec></tp:taxon-treatment>
