# Supplementary material for: ﻿Five new species of the trapdoor spider genus Latouchia Pocock, 1901 (Araneae, Halonoproctidae) from China
Source: Zookeys. 2025 Dec 30;1265:103–27. doi: 10.3897/zookeys.1265.175629 (PMC12776027; doi:10.3897/zookeys.1265.175629)
Supplement: XML Treatment for Latouchia yinggen [file zookeys.1265.175629-treatment5.xml]

<!DOCTYPE tp:taxon-treatment
  PUBLIC "-//TaxonX//DTD Taxonomic Treatment Publishing DTD v0 20100105//EN" "tax-treatment-NSO.dtd">
<tp:taxon-treatment xmlns:tp="http://www.plazi.org/taxpub"><tp:treatment-meta><kwd-group><label>Taxon classification</label><kwd>
              <named-content content-type="kingdom">Animalia</named-content>
            </kwd><kwd>
              <named-content content-type="order">Araneae</named-content>
            </kwd><kwd>
              <named-content content-type="family">Halonoproctidae</named-content>
            </kwd></kwd-group><mixed-citation publication-type="journal"><person-group><name><surname>Xiong</surname><given-names>Yichao</given-names></name><name><surname>Li</surname><given-names>Daiqin</given-names></name><name><surname>Xu</surname><given-names>Xin</given-names></name></person-group><article-title>﻿Five new species of the trapdoor spider genus <italic><tp:taxon-name><tp:taxon-name-part taxon-name-part-type="genus" reg="Latouchia">Latouchia</tp:taxon-name-part></tp:taxon-name></italic> Pocock, 1901 (<tp:taxon-name><tp:taxon-name-part taxon-name-part-type="order">Araneae</tp:taxon-name-part></tp:taxon-name>, <tp:taxon-name><tp:taxon-name-part taxon-name-part-type="family">Halonoproctidae</tp:taxon-name-part></tp:taxon-name>) from China</article-title><source>Zookeys</source><day>30</day><month>12</month><year>2025</year><volume>1265</volume><fpage>103</fpage><lpage>127</lpage><pub-id pub-id-type="doi">10.3897/zookeys.1265.175629</pub-id></mixed-citation></tp:treatment-meta><tp:nomenclature><label>﻿</label><tp:taxon-name><object-id xmlns:xlink="http://www.w3.org/1999/xlink" content-type="arpha" xlink:type="simple">0AAFB1C4-387C-5DA4-8B28-33CB3DC6F550</object-id>
            <tp:taxon-name-part taxon-name-part-type="genus" reg="Latouchia">Latouchia</tp:taxon-name-part>
            <tp:taxon-name-part taxon-name-part-type="species" reg="yinggen">yinggen</tp:taxon-name-part>
            <object-id xmlns:xlink="http://www.w3.org/1999/xlink" content-type="zoobank" xlink:type="simple">https://zoobank.org/A99B60CF-1AA8-4174-B8B7-6FF08F084501</object-id>
          </tp:taxon-name><tp:taxon-status xmlns:xlink="http://www.w3.org/1999/xlink" xlink:type="simple">sp. nov.</tp:taxon-status><xref ref-type="fig" rid="F2">Figs 2D, J</xref><xref ref-type="fig" rid="F3">, 3D, J</xref><xref ref-type="fig" rid="F8">, 8</xref></tp:nomenclature><tp:treatment-sec sec-type="type material" id="SECID0EYPCI"><title>Type material.</title><p><bold><italic>Holotype</italic></bold> • ♂ (LH-2017-181), China, Hainan Province, Qiongzhong County, Yinggen Town, Nabai Village, 14 Aug. 2017, <named-content xmlns:xlink="http://www.w3.org/1999/xlink" content-type="dwc:verbatimCoordinates" xlink:type="simple"><named-content content-type="geo-json" specific-use="{&#34;type&#34;:&#34;Point&#34;,&#34;coordinates&#34;:[109.770000,19.030000]}" id="NCID0EGQCI" xlink:type="simple">19.03°N, 109.77°E</named-content></named-content>, elev. 321 m, D. Li, F.X. Liu, X. Xu leg. <bold><italic>Paratype</italic></bold> • 2♀ (LH-2017-182, 183), China, Hainan Province, Qiongzhong County, Yinggen Town, Chaocan Village, 15 Aug. 2017, <named-content xmlns:xlink="http://www.w3.org/1999/xlink" content-type="dwc:verbatimCoordinates" xlink:type="simple"><named-content content-type="geo-json" specific-use="{&#34;type&#34;:&#34;Point&#34;,&#34;coordinates&#34;:[109.750000,19.090000]}" id="NCID0ERQCI" xlink:type="simple">19.09°N, 109.75°E</named-content></named-content>, elev. 427 m, D. Li, F.X. Liu, X. Xu leg.</p></tp:treatment-sec><tp:treatment-sec sec-type="diagnosis" id="SECID0EWQCI"><title>Diagnosis.</title><p>This species differs from <italic><tp:taxon-name><tp:taxon-name-part taxon-name-part-type="genus" reg="Latouchia">L.</tp:taxon-name-part> <tp:taxon-name-part taxon-name-part-type="species" reg="jihe">jihe</tp:taxon-name-part></tp:taxon-name></italic> sp. nov., <italic><tp:taxon-name><tp:taxon-name-part taxon-name-part-type="genus" reg="Latouchia">L.</tp:taxon-name-part> <tp:taxon-name-part taxon-name-part-type="species" reg="davidi">davidi</tp:taxon-name-part></tp:taxon-name></italic>, <italic><tp:taxon-name><tp:taxon-name-part taxon-name-part-type="genus" reg="Latouchia">L.</tp:taxon-name-part> <tp:taxon-name-part taxon-name-part-type="species" reg="pavlovi">pavlovi</tp:taxon-name-part></tp:taxon-name></italic>, and <italic><tp:taxon-name><tp:taxon-name-part taxon-name-part-type="genus" reg="Latouchia">L.</tp:taxon-name-part> <tp:taxon-name-part taxon-name-part-type="species" reg="stridulans">stridulans</tp:taxon-name-part></tp:taxon-name></italic> by absence of stridulatory ridges on the chelicerae in both sexes. Male of <italic><tp:taxon-name><tp:taxon-name-part taxon-name-part-type="genus" reg="Latouchia">L.</tp:taxon-name-part> <tp:taxon-name-part taxon-name-part-type="species" reg="yinggen">yinggen</tp:taxon-name-part></tp:taxon-name></italic> sp. nov. can be distinguished from that of <italic><tp:taxon-name><tp:taxon-name-part taxon-name-part-type="genus" reg="Latouchia">L.</tp:taxon-name-part> <tp:taxon-name-part taxon-name-part-type="species" reg="linmufu">linmufu</tp:taxon-name-part></tp:taxon-name></italic> by embolus curved at one-third of its length from apex (Fig. <xref ref-type="fig" rid="F8">8D, E</xref> vs fig. 7G–J in <xref ref-type="bibr" rid="B6">Hao et al. 2025</xref>); from <italic><tp:taxon-name><tp:taxon-name-part taxon-name-part-type="genus" reg="Latouchia">L.</tp:taxon-name-part> <tp:taxon-name-part taxon-name-part-type="species" reg="calcicola">calcicola</tp:taxon-name-part></tp:taxon-name></italic> by lacking elevated embolic keel with slightly serrated edge in retrolateral view (Fig. <xref ref-type="fig" rid="F8">8C, F</xref> vs fig. 3A in <xref ref-type="bibr" rid="B6">Hao et al. 2025</xref>). Females of <italic><tp:taxon-name><tp:taxon-name-part taxon-name-part-type="genus" reg="Latouchia">L.</tp:taxon-name-part> <tp:taxon-name-part taxon-name-part-type="species" reg="yinggen">yinggen</tp:taxon-name-part></tp:taxon-name></italic> sp. nov. differ from those of <italic><tp:taxon-name><tp:taxon-name-part taxon-name-part-type="genus" reg="Latouchia">L.</tp:taxon-name-part> <tp:taxon-name-part taxon-name-part-type="species" reg="calcicola">calcicola</tp:taxon-name-part></tp:taxon-name></italic> and <italic><tp:taxon-name><tp:taxon-name-part taxon-name-part-type="genus" reg="Latouchia">L.</tp:taxon-name-part> <tp:taxon-name-part taxon-name-part-type="species" reg="linmufu">linmufu</tp:taxon-name-part></tp:taxon-name></italic> by parallel spermathecae with spherical lobes (Fig. <xref ref-type="fig" rid="F8">8G, H</xref> vs figs 2I, 7K in <xref ref-type="bibr" rid="B6">Hao et al. 2025</xref>). In addition, the new species differs from <italic><tp:taxon-name><tp:taxon-name-part taxon-name-part-type="genus" reg="Latouchia">L.</tp:taxon-name-part> <tp:taxon-name-part taxon-name-part-type="species" reg="calcicola">calcicola</tp:taxon-name-part></tp:taxon-name></italic> in both male and female by lacking band of spinules on ventro-posterior angle of coxae I–III (fig. 2C, D in <xref ref-type="bibr" rid="B6">Hao et al. 2025</xref>)</p><fig id="F8" position="float" orientation="portrait"><object-id xmlns:xlink="http://www.w3.org/1999/xlink" content-type="doi" xlink:type="simple">10.3897/zookeys.1265.175629.figure8</object-id><object-id xmlns:xlink="http://www.w3.org/1999/xlink" content-type="arpha" xlink:type="simple">E2092969-3368-5E50-9583-B57BF470B89A</object-id><label>Figure 8.</label><caption><p><italic><tp:taxon-name><tp:taxon-name-part taxon-name-part-type="genus" reg="Latouchia">Latouchia</tp:taxon-name-part> <tp:taxon-name-part taxon-name-part-type="species" reg="yinggen">yinggen</tp:taxon-name-part></tp:taxon-name></italic> sp. nov., holotype male (<bold>A–F</bold>) and paratype females (<bold>G, H</bold>). <bold>A–F.</bold> Right male palp (LH-2017-181): <bold>A, D.</bold> Prolateral view; <bold>B, E.</bold> Ventral view; <bold>C, F.</bold> Retrolateral view. <bold>G, H.</bold> Vulvae, dorsal view: <bold>G.</bold> LH-2017-182; <bold>H.</bold> LH-2017-183. Scale bars: 0.5 mm (<bold>A–C</bold>); 0.3 mm (<bold>D–H</bold>).</p></caption><graphic xmlns:xlink="http://www.w3.org/1999/xlink" xlink:href="zookeys-1265-103_article-175629__-g008.jpg" position="float" orientation="portrait" xlink:type="simple" id="oo_1502600.jpg"><uri content-type="original_file" xlink:type="simple">https://binary.pensoft.net/fig/1502600</uri></graphic></fig></tp:treatment-sec><tp:treatment-sec sec-type="description" id="SECID0E6WCI"><title>Description.</title><p><bold>Male</bold> (holotype, Figs <xref ref-type="fig" rid="F2">2D</xref>, <xref ref-type="fig" rid="F3">3D</xref>). Carapace yellowish brown. Cephalic region smoothly elevated. Eight eyes in two rows: anterior row procurved, posterior row straight. Chelicerae black-brown, without stridulatory ridges, promargin with seven teeth, retromargin with five teeth. Fovea procurved and deep. Sternum yellowish brown with glabrous sigilla. Labium and maxillae yellowish brown, two maxillae together bearing approximately 37 cuspules along proximal edge (Fig. <xref ref-type="fig" rid="F3">3D</xref>). Opisthosoma pale yellow.</p><p>Measurements: <abbrev xmlns:xlink="http://www.w3.org/1999/xlink" xlink:title="body length" id="ABBRID0EVXCI" xlink:type="simple">BL</abbrev> 11.98, <abbrev xmlns:xlink="http://www.w3.org/1999/xlink" xlink:title="carapace length" id="ABBRID0EZXCI" xlink:type="simple">CL</abbrev> 5.27, <abbrev xmlns:xlink="http://www.w3.org/1999/xlink" xlink:title="carapace width" id="ABBRID0E4XCI" xlink:type="simple">CW</abbrev> 4.66, <abbrev xmlns:xlink="http://www.w3.org/1999/xlink" xlink:title="opisthosoma length" id="ABBRID0EBYCI" xlink:type="simple">OL</abbrev> 5.30, <abbrev xmlns:xlink="http://www.w3.org/1999/xlink" xlink:title="opisthosoma width" id="ABBRID0EFYCI" xlink:type="simple">OW</abbrev> 3.85; Eye group, <abbrev xmlns:xlink="http://www.w3.org/1999/xlink" xlink:title="eye group length" id="ABBRID0EJYCI" xlink:type="simple">EL</abbrev> 0.51, <abbrev xmlns:xlink="http://www.w3.org/1999/xlink" xlink:title="anterior eye row width" id="ABBRID0ENYCI" xlink:type="simple">AR</abbrev> 0.84, <abbrev xmlns:xlink="http://www.w3.org/1999/xlink" xlink:title="posterior eye row width" id="ABBRID0ERYCI" xlink:type="simple">PR</abbrev> 0.89, <abbrev xmlns:xlink="http://www.w3.org/1999/xlink" xlink:title="anterior median eye" id="ABBRID0EVYCI" xlink:type="simple">AME</abbrev>-<abbrev xmlns:xlink="http://www.w3.org/1999/xlink" xlink:title="anterior median eye" id="ABBRID0EZYCI" xlink:type="simple">AME</abbrev> 0.10, <abbrev xmlns:xlink="http://www.w3.org/1999/xlink" xlink:title="anterior median eye" id="ABBRID0E4YCI" xlink:type="simple">AME</abbrev> 0.18, <abbrev xmlns:xlink="http://www.w3.org/1999/xlink" xlink:title="posterior median eye" id="ABBRID0EBZCI" xlink:type="simple">PME</abbrev>-<abbrev xmlns:xlink="http://www.w3.org/1999/xlink" xlink:title="posterior median eye" id="ABBRID0EFZCI" xlink:type="simple">PME</abbrev> 0.32, <abbrev xmlns:xlink="http://www.w3.org/1999/xlink" xlink:title="posterior median eye" id="ABBRID0EJZCI" xlink:type="simple">PME</abbrev> 0.13, <abbrev xmlns:xlink="http://www.w3.org/1999/xlink" xlink:title="anterior lateral eye" id="ABBRID0ENZCI" xlink:type="simple">ALE</abbrev> 0.27, <abbrev xmlns:xlink="http://www.w3.org/1999/xlink" xlink:title="posterior lateral eye" id="ABBRID0ERZCI" xlink:type="simple">PLE</abbrev> 0.25; <abbrev xmlns:xlink="http://www.w3.org/1999/xlink" xlink:title="maxilla length" id="ABBRID0EVZCI" xlink:type="simple">MaxL</abbrev> 1.80, <abbrev xmlns:xlink="http://www.w3.org/1999/xlink" xlink:title="labium length" id="ABBRID0EZZCI" xlink:type="simple">LL</abbrev> 0.75, <abbrev xmlns:xlink="http://www.w3.org/1999/xlink" xlink:title="labium width" id="ABBRID0E4ZCI" xlink:type="simple">LW</abbrev> 0.95; <abbrev xmlns:xlink="http://www.w3.org/1999/xlink" xlink:title="sternum length" id="ABBRID0EB1CI" xlink:type="simple">SL</abbrev> 3.15, <abbrev xmlns:xlink="http://www.w3.org/1999/xlink" xlink:title="sternum width" id="ABBRID0EF1CI" xlink:type="simple">SW</abbrev> 2.79; leg I and II missing, leg III 14.91 (4.01, 2.22, 2.55, 3.97, 2.16), leg IV 21.16 (5.52, 2.48, 4.63, 5.80, 2.73).</p><p>Palp. Palpal bulb simple and elliptic in retrolateral view; embolus slightly thickened at base, tapering toward apex and curved at one-third of its length from tip; apex with triangular apophysis in retrolateral view, with both prolateral and retrolateral superior keels present (Fig. <xref ref-type="fig" rid="F8">8A–F</xref>).</p><p><bold>Female</bold> (LH-2017-182, Figs <xref ref-type="fig" rid="F2">2J</xref>, <xref ref-type="fig" rid="F3">3J</xref>). Carapace yellowish brown. Cephalic region elevated. Eight eyes in two rows: anterior row procurved, posterior row straight. Chelicerae concolorous with carapace, without stridulatory ridges, promargin with six teeth, retromargin with five teeth. Fovea procurved and deep. Sternum yellow with indistinct sigilla. Labium and maxillae yellow, two maxillae with 31 cuspules along proximal edge (Fig. <xref ref-type="fig" rid="F3">3J</xref>). Opisthosoma yellowish brown with regular light blotches.</p><p>Measurements: <abbrev xmlns:xlink="http://www.w3.org/1999/xlink" xlink:title="body length" id="ABBRID0EB2CI" xlink:type="simple">BL</abbrev> 10.48, <abbrev xmlns:xlink="http://www.w3.org/1999/xlink" xlink:title="carapace length" id="ABBRID0EF2CI" xlink:type="simple">CL</abbrev> 4.65, <abbrev xmlns:xlink="http://www.w3.org/1999/xlink" xlink:title="carapace width" id="ABBRID0EJ2CI" xlink:type="simple">CW</abbrev> 3.80, <abbrev xmlns:xlink="http://www.w3.org/1999/xlink" xlink:title="opisthosoma length" id="ABBRID0EN2CI" xlink:type="simple">OL</abbrev> 4.84, <abbrev xmlns:xlink="http://www.w3.org/1999/xlink" xlink:title="opisthosoma width" id="ABBRID0ER2CI" xlink:type="simple">OW</abbrev> 3.31; Eye group, <abbrev xmlns:xlink="http://www.w3.org/1999/xlink" xlink:title="eye group length" id="ABBRID0EV2CI" xlink:type="simple">EL</abbrev> 0.45, <abbrev xmlns:xlink="http://www.w3.org/1999/xlink" xlink:title="anterior eye row width" id="ABBRID0EZ2CI" xlink:type="simple">AR</abbrev> 0.79, <abbrev xmlns:xlink="http://www.w3.org/1999/xlink" xlink:title="posterior eye row width" id="ABBRID0E42CI" xlink:type="simple">PR</abbrev> 0.81, <abbrev xmlns:xlink="http://www.w3.org/1999/xlink" xlink:title="anterior median eye" id="ABBRID0EB3CI" xlink:type="simple">AME</abbrev>-<abbrev xmlns:xlink="http://www.w3.org/1999/xlink" xlink:title="anterior median eye" id="ABBRID0EF3CI" xlink:type="simple">AME</abbrev> 0.11, <abbrev xmlns:xlink="http://www.w3.org/1999/xlink" xlink:title="anterior median eye" id="ABBRID0EJ3CI" xlink:type="simple">AME</abbrev> 0.13, <abbrev xmlns:xlink="http://www.w3.org/1999/xlink" xlink:title="posterior median eye" id="ABBRID0EN3CI" xlink:type="simple">PME</abbrev>-<abbrev xmlns:xlink="http://www.w3.org/1999/xlink" xlink:title="posterior median eye" id="ABBRID0ER3CI" xlink:type="simple">PME</abbrev> 0.26, <abbrev xmlns:xlink="http://www.w3.org/1999/xlink" xlink:title="posterior median eye" id="ABBRID0EV3CI" xlink:type="simple">PME</abbrev> 0.11, <abbrev xmlns:xlink="http://www.w3.org/1999/xlink" xlink:title="anterior lateral eye" id="ABBRID0EZ3CI" xlink:type="simple">ALE</abbrev> 0.26, <abbrev xmlns:xlink="http://www.w3.org/1999/xlink" xlink:title="posterior lateral eye" id="ABBRID0E43CI" xlink:type="simple">PLE</abbrev> 0.22; <abbrev xmlns:xlink="http://www.w3.org/1999/xlink" xlink:title="maxilla length" id="ABBRID0EB4CI" xlink:type="simple">MaxL</abbrev> 1.64, <abbrev xmlns:xlink="http://www.w3.org/1999/xlink" xlink:title="labium length" id="ABBRID0EF4CI" xlink:type="simple">LL</abbrev> 0.73, <abbrev xmlns:xlink="http://www.w3.org/1999/xlink" xlink:title="labium width" id="ABBRID0EJ4CI" xlink:type="simple">LW</abbrev> 0.87; <abbrev xmlns:xlink="http://www.w3.org/1999/xlink" xlink:title="sternum length" id="ABBRID0EN4CI" xlink:type="simple">SL</abbrev> 2.66, <abbrev xmlns:xlink="http://www.w3.org/1999/xlink" xlink:title="sternum width" id="ABBRID0ER4CI" xlink:type="simple">SW</abbrev> 2.37; palp 7.25 (2.51, 1.48, 1.59, 1.67), leg I 9.17 (2.95, 1.82, 1.98, 1.29, 1.13), leg II 8.24 (2.60, 1.63, 1.39, 1.41, 1.21), leg III 7.81 (2.35, 1.57, 1.09, 1.45, 1.35), leg IV 11.04 (3.19, 1.86, 2.17, 2.32, 1.50).</p><p>Vulva. Spermathecae paired and parallel, with distinct subcentral constriction; spherical lobes densely covered with glandular pores; stalks tapering in distal half (Fig. <xref ref-type="fig" rid="F8">8G, H</xref>).</p></tp:treatment-sec><tp:treatment-sec sec-type="variation" id="SECID0E24CI"><title>Variation.</title><p>Females vary in body size. Measurements for females (<italic>N</italic> = 2): <abbrev xmlns:xlink="http://www.w3.org/1999/xlink" xlink:title="body length" id="ABBRID0ED5CI" xlink:type="simple">BL</abbrev> 10.48–11.64, <abbrev xmlns:xlink="http://www.w3.org/1999/xlink" xlink:title="carapace length" id="ABBRID0EH5CI" xlink:type="simple">CL</abbrev> 4.65–4.83, <abbrev xmlns:xlink="http://www.w3.org/1999/xlink" xlink:title="carapace width" id="ABBRID0EL5CI" xlink:type="simple">CW</abbrev> 3.71–3.80, <abbrev xmlns:xlink="http://www.w3.org/1999/xlink" xlink:title="opisthosoma length" id="ABBRID0EP5CI" xlink:type="simple">OL</abbrev> 4.84–5.61, <abbrev xmlns:xlink="http://www.w3.org/1999/xlink" xlink:title="opisthosoma width" id="ABBRID0ET5CI" xlink:type="simple">OW</abbrev> 3.31–4.12.</p></tp:treatment-sec><tp:treatment-sec sec-type="Genetic distance" id="SECID0EX5CI"><title>Genetic distance.</title><p>The intraspecific and interspecific genetic distances are provided in Tables <xref ref-type="table" rid="T1">1</xref>, <xref ref-type="table" rid="T2">2</xref>.</p></tp:treatment-sec><tp:treatment-sec sec-type="etymology" id="SECID0EF6CI"><title>Etymology.</title><p>The species epithet, a noun in apposition, refers to the type locality.</p></tp:treatment-sec><tp:treatment-sec sec-type="distribution" id="SECID0EK6CI"><title>Distribution.</title><p>Hainan Province (Qiongzhong).</p></tp:treatment-sec><tp:treatment-sec><!--Section generated to contain objects referenced in tp:taxon-treatment.--><fig id="F2" position="float" orientation="portrait"><object-id xmlns:xlink="http://www.w3.org/1999/xlink" content-type="doi" xlink:type="simple">10.3897/zookeys.1265.175629.figure2</object-id><object-id xmlns:xlink="http://www.w3.org/1999/xlink" content-type="arpha" xlink:type="simple">9C61147B-A80A-5A56-953B-50AF268399B3</object-id><label>Figure 2.</label><caption><p>General somatic morphology of five new and one known <italic><tp:taxon-name><tp:taxon-name-part taxon-name-part-type="genus" reg="Latouchia">Latouchia</tp:taxon-name-part></tp:taxon-name></italic> species. <bold>A–F.</bold> Male; <bold>G–L.</bold> Female; <bold>A, G.</bold><italic><tp:taxon-name><tp:taxon-name-part taxon-name-part-type="genus" reg="Latouchia">L.</tp:taxon-name-part> <tp:taxon-name-part taxon-name-part-type="species" reg="jihe">jihe</tp:taxon-name-part></tp:taxon-name></italic> sp. nov. (HAL-2023-010, HAL-2023-032); <bold>B, H.</bold><italic><tp:taxon-name><tp:taxon-name-part taxon-name-part-type="genus" reg="Latouchia">L.</tp:taxon-name-part> <tp:taxon-name-part taxon-name-part-type="species" reg="wufeng">wufeng</tp:taxon-name-part></tp:taxon-name></italic> sp. nov. (HAL-2022-018A, HAL-2022-019B); <bold>C, I.</bold><italic><tp:taxon-name><tp:taxon-name-part taxon-name-part-type="genus" reg="Latouchia">L.</tp:taxon-name-part> <tp:taxon-name-part taxon-name-part-type="species" reg="wuhan">wuhan</tp:taxon-name-part></tp:taxon-name></italic> sp. nov. (XUC-2014-081, LH-2017-000); <bold>D, J.</bold><italic><tp:taxon-name><tp:taxon-name-part taxon-name-part-type="genus" reg="Latouchia">L.</tp:taxon-name-part> <tp:taxon-name-part taxon-name-part-type="species" reg="yinggen">yinggen</tp:taxon-name-part></tp:taxon-name></italic> sp. nov. (LH-2017-181, LH-2017-182); <bold>E, K.</bold><italic><tp:taxon-name><tp:taxon-name-part taxon-name-part-type="genus" reg="Latouchia">L.</tp:taxon-name-part> <tp:taxon-name-part taxon-name-part-type="species" reg="zhangping">zhangping</tp:taxon-name-part></tp:taxon-name></italic> sp. nov. (HAL-2023-098, HAL-2023-104); <bold>F, L.</bold><italic><tp:taxon-name><tp:taxon-name-part taxon-name-part-type="genus" reg="Latouchia">L.</tp:taxon-name-part> <tp:taxon-name-part taxon-name-part-type="species" reg="jinyun">jinyun</tp:taxon-name-part></tp:taxon-name></italic> (HAL-2023-139, HAL-2023-122). Scale bars: 2 mm (<bold>A–L</bold>).</p></caption><graphic xmlns:xlink="http://www.w3.org/1999/xlink" xlink:href="zookeys-1265-103_article-175629__-g002.jpg" position="float" orientation="portrait" xlink:type="simple" id="oo_1502594.jpg"><uri content-type="original_file" xlink:type="simple">https://binary.pensoft.net/fig/1502594</uri></graphic></fig><fig id="F3" position="float" orientation="portrait"><object-id xmlns:xlink="http://www.w3.org/1999/xlink" content-type="doi" xlink:type="simple">10.3897/zookeys.1265.175629.figure3</object-id><object-id xmlns:xlink="http://www.w3.org/1999/xlink" content-type="arpha" xlink:type="simple">E8C5BA14-1AFB-50D2-A908-F41C9D0E6AD5</object-id><label>Figure 3.</label><caption><p>Chelicerae, labium, coxae of palp and sternum of five new and one known <italic><tp:taxon-name><tp:taxon-name-part taxon-name-part-type="genus" reg="Latouchia">Latouchia</tp:taxon-name-part></tp:taxon-name></italic> species. <bold>A–F.</bold> Male; <bold>G–L.</bold> Female; <bold>A, G.</bold><italic><tp:taxon-name><tp:taxon-name-part taxon-name-part-type="genus" reg="Latouchia">L.</tp:taxon-name-part> <tp:taxon-name-part taxon-name-part-type="species" reg="jihe">jihe</tp:taxon-name-part></tp:taxon-name></italic> sp. nov. (HAL-2023-010, HAL-2023-032); <bold>B, H.</bold><italic><tp:taxon-name><tp:taxon-name-part taxon-name-part-type="genus" reg="Latouchia">L.</tp:taxon-name-part> <tp:taxon-name-part taxon-name-part-type="species" reg="wufeng">wufeng</tp:taxon-name-part></tp:taxon-name></italic> sp. nov. (HAL-2022-018A, HAL-2022-019B); <bold>C, I.</bold><italic><tp:taxon-name><tp:taxon-name-part taxon-name-part-type="genus" reg="Latouchia">L.</tp:taxon-name-part> <tp:taxon-name-part taxon-name-part-type="species" reg="wuhan">wuhan</tp:taxon-name-part></tp:taxon-name></italic> sp. nov. (XUC-2014-081, LH-2017-000); <bold>D, J.</bold><italic><tp:taxon-name><tp:taxon-name-part taxon-name-part-type="genus" reg="Latouchia">L.</tp:taxon-name-part> <tp:taxon-name-part taxon-name-part-type="species" reg="yinggen">yinggen</tp:taxon-name-part></tp:taxon-name></italic> sp. nov. (LH-2017-181, LH-2017-182); <bold>E, K.</bold><italic><tp:taxon-name><tp:taxon-name-part taxon-name-part-type="genus" reg="Latouchia">L.</tp:taxon-name-part> <tp:taxon-name-part taxon-name-part-type="species" reg="zhangping">zhangping</tp:taxon-name-part></tp:taxon-name></italic> sp. nov. (HAL-2023-098, HAL-2023-104); <bold>F, L.</bold><italic><tp:taxon-name><tp:taxon-name-part taxon-name-part-type="genus" reg="Latouchia">L.</tp:taxon-name-part> <tp:taxon-name-part taxon-name-part-type="species" reg="jinyun">jinyun</tp:taxon-name-part></tp:taxon-name></italic> (HAL-2023-139, HAL-2023-122). Scale bars: 1 mm (<bold>A–L</bold>).</p></caption><graphic xmlns:xlink="http://www.w3.org/1999/xlink" xlink:href="zookeys-1265-103_article-175629__-g003.jpg" position="float" orientation="portrait" xlink:type="simple" id="oo_1502595.jpg"><uri content-type="original_file" xlink:type="simple">https://binary.pensoft.net/fig/1502595</uri></graphic></fig><table-wrap id="T1" position="float" orientation="portrait"><label>Table 1.</label><caption><p>Summary of genetic distances (<abbrev xmlns:xlink="http://www.w3.org/1999/xlink" xlink:title="cytochrome c oxidase subunit I" id="ABBRID0EJ5AE" xlink:type="simple">COI</abbrev>) for <italic><tp:taxon-name><tp:taxon-name-part taxon-name-part-type="genus" reg="Latouchia">Latouchia</tp:taxon-name-part></tp:taxon-name></italic> species. <italic>N</italic>, the number of specimens used in the analyses.</p></caption><table id="TID0EKMAG" rules="all"><tbody><tr><th rowspan="1" colspan="1">Species</th><th rowspan="1" colspan="1">Mean intraspecific <abbrev xmlns:xlink="http://www.w3.org/1999/xlink" xlink:title="Kimura 2-parameter" id="ABBRID0EC6AE" xlink:type="simple">K2P</abbrev>/<italic>p</italic>-distances</th><th rowspan="1" colspan="1">Maximum intraspecific <abbrev xmlns:xlink="http://www.w3.org/1999/xlink" xlink:title="Kimura 2-parameter" id="ABBRID0EM6AE" xlink:type="simple">K2P</abbrev>/<italic>p</italic>-distances</th><th rowspan="1" colspan="1">Minimum interspecific <abbrev xmlns:xlink="http://www.w3.org/1999/xlink" xlink:title="Kimura 2-parameter" id="ABBRID0EW6AE" xlink:type="simple">K2P</abbrev>/<italic>p</italic>-distances</th><th rowspan="1" colspan="1">Closest species</th></tr><tr><td rowspan="1" colspan="1"><italic><tp:taxon-name><tp:taxon-name-part taxon-name-part-type="genus" reg="Latouchia">L.</tp:taxon-name-part> <tp:taxon-name-part taxon-name-part-type="species" reg="jihe">jihe</tp:taxon-name-part></tp:taxon-name></italic> sp. nov. (<italic>N</italic> = 4)</td><td rowspan="1" colspan="1">3.46/3.36%</td><td rowspan="1" colspan="1">4.62/4.44%</td><td rowspan="1" colspan="1">16.92/15.11%</td><td rowspan="1" colspan="1"><italic><tp:taxon-name><tp:taxon-name-part taxon-name-part-type="genus" reg="Latouchia">L.</tp:taxon-name-part> <tp:taxon-name-part taxon-name-part-type="species" reg="yinggen">yinggen</tp:taxon-name-part></tp:taxon-name></italic> sp. nov.</td></tr><tr><td rowspan="1" colspan="1"><italic><tp:taxon-name><tp:taxon-name-part taxon-name-part-type="genus" reg="Latouchia">L.</tp:taxon-name-part> <tp:taxon-name-part taxon-name-part-type="species" reg="wufeng">wufeng</tp:taxon-name-part></tp:taxon-name></italic> sp. nov. (<italic>N</italic> = 6)</td><td rowspan="1" colspan="1">0.25/0.25%</td><td rowspan="1" colspan="1">0.75/0.74%</td><td rowspan="1" colspan="1">12.21/11.11%</td><td rowspan="1" colspan="1"><italic><tp:taxon-name><tp:taxon-name-part taxon-name-part-type="genus" reg="Latouchia">L.</tp:taxon-name-part> <tp:taxon-name-part taxon-name-part-type="species" reg="zhangping">zhangping</tp:taxon-name-part></tp:taxon-name></italic> sp. nov.</td></tr><tr><td rowspan="1" colspan="1"><italic><tp:taxon-name><tp:taxon-name-part taxon-name-part-type="genus" reg="Latouchia">L.</tp:taxon-name-part> <tp:taxon-name-part taxon-name-part-type="species" reg="wuhan">wuhan</tp:taxon-name-part></tp:taxon-name></italic> sp. nov. (<italic>N</italic> = 5)</td><td rowspan="1" colspan="1">0/0%</td><td rowspan="1" colspan="1">0/0%</td><td rowspan="1" colspan="1">13.80/12.58%</td><td rowspan="1" colspan="1"><italic><tp:taxon-name><tp:taxon-name-part taxon-name-part-type="genus" reg="Latouchia">L.</tp:taxon-name-part> <tp:taxon-name-part taxon-name-part-type="species" reg="zhangping">zhangping</tp:taxon-name-part></tp:taxon-name></italic> sp. nov.</td></tr><tr><td rowspan="1" colspan="1"><italic><tp:taxon-name><tp:taxon-name-part taxon-name-part-type="genus" reg="Latouchia">L.</tp:taxon-name-part> <tp:taxon-name-part taxon-name-part-type="species" reg="yinggen">yinggen</tp:taxon-name-part></tp:taxon-name></italic> sp. nov. (<italic>N</italic> = 4)</td><td rowspan="1" colspan="1">0/0%</td><td rowspan="1" colspan="1">0/0%</td><td rowspan="1" colspan="1">16.17/14.50%</td><td rowspan="1" colspan="1">
                    <italic>
                      <tp:taxon-name><tp:taxon-name-part taxon-name-part-type="genus" reg="Latouchia">L.</tp:taxon-name-part> <tp:taxon-name-part taxon-name-part-type="species" reg="linmufu">linmufu</tp:taxon-name-part></tp:taxon-name>
                    </italic>
                  </td></tr><tr><td rowspan="1" colspan="1"><italic><tp:taxon-name><tp:taxon-name-part taxon-name-part-type="genus" reg="Latouchia">L.</tp:taxon-name-part> <tp:taxon-name-part taxon-name-part-type="species" reg="zhangping">zhangping</tp:taxon-name-part></tp:taxon-name></italic> sp. nov. (<italic>N</italic> = 9)</td><td rowspan="1" colspan="1">1.52/1.49%</td><td rowspan="1" colspan="1">3.04/2.96%</td><td rowspan="1" colspan="1">12.21/11.11%</td><td rowspan="1" colspan="1"><italic><tp:taxon-name><tp:taxon-name-part taxon-name-part-type="genus" reg="Latouchia">L.</tp:taxon-name-part> <tp:taxon-name-part taxon-name-part-type="species" reg="wufeng">wufeng</tp:taxon-name-part></tp:taxon-name></italic> sp. nov.</td></tr><tr><td rowspan="1" colspan="1"><italic><tp:taxon-name><tp:taxon-name-part taxon-name-part-type="genus" reg="Latouchia">L.</tp:taxon-name-part> <tp:taxon-name-part taxon-name-part-type="species" reg="jinyun">jinyun</tp:taxon-name-part></tp:taxon-name></italic> (<italic>N</italic> = 29)</td><td rowspan="1" colspan="1">1.11/1.09%</td><td rowspan="1" colspan="1">2.42/2.37%</td><td rowspan="1" colspan="1">14.05/12.74%</td><td rowspan="1" colspan="1"><italic><tp:taxon-name><tp:taxon-name-part taxon-name-part-type="genus" reg="Latouchia">L.</tp:taxon-name-part> <tp:taxon-name-part taxon-name-part-type="species" reg="wuhan">wuhan</tp:taxon-name-part></tp:taxon-name></italic> sp. nov.</td></tr></tbody></table></table-wrap><table-wrap id="T2" position="float" orientation="portrait"><label>Table 2.</label><caption><p>Interspecific genetic distances among five new (holotype) and five known (holotype or paratype) <italic><tp:taxon-name><tp:taxon-name-part taxon-name-part-type="genus" reg="Latouchia">Latouchia</tp:taxon-name-part></tp:taxon-name></italic> species based on <abbrev xmlns:xlink="http://www.w3.org/1999/xlink" xlink:title="cytochrome c oxidase subunit I" id="ABBRID0EMIAG" xlink:type="simple">COI</abbrev> sequences. The lower-left and upper-right matrices show genetic distance (%) calculated using the <abbrev xmlns:xlink="http://www.w3.org/1999/xlink" xlink:title="Kimura 2-parameter" id="ABBRID0EQIAG" xlink:type="simple">K2P</abbrev> and <italic>p</italic>-distance substitution models, respectively.</p></caption><table id="TID0EVTAG" rules="all"><tbody><tr><th rowspan="1" colspan="1"/><th rowspan="1" colspan="1">Species</th><th rowspan="1" colspan="1">1</th><th rowspan="1" colspan="1">2</th><th rowspan="1" colspan="1">3</th><th rowspan="1" colspan="1">4</th><th rowspan="1" colspan="1">5</th><th rowspan="1" colspan="1">6</th><th rowspan="1" colspan="1">7</th><th rowspan="1" colspan="1">8</th><th rowspan="1" colspan="1">9</th><th rowspan="1" colspan="1">10</th></tr><tr><td rowspan="1" colspan="1">1</td><td rowspan="1" colspan="1"><italic><tp:taxon-name><tp:taxon-name-part taxon-name-part-type="genus" reg="Latouchia">L.</tp:taxon-name-part> <tp:taxon-name-part taxon-name-part-type="species" reg="jihe">jihe</tp:taxon-name-part></tp:taxon-name></italic> sp. nov.</td><td rowspan="1" colspan="1"/><td rowspan="1" colspan="1">18.44</td><td rowspan="1" colspan="1">18.15</td><td rowspan="1" colspan="1">15.63</td><td rowspan="1" colspan="1">18.14</td><td rowspan="1" colspan="1">20.06</td><td rowspan="1" colspan="1">18.58</td><td rowspan="1" colspan="1">20.23</td><td rowspan="1" colspan="1">15.34</td><td rowspan="1" colspan="1">16.22</td></tr><tr><td rowspan="1" colspan="1">2</td><td rowspan="1" colspan="1"><italic><tp:taxon-name><tp:taxon-name-part taxon-name-part-type="genus" reg="Latouchia">L.</tp:taxon-name-part> <tp:taxon-name-part taxon-name-part-type="species" reg="wufeng">wufeng</tp:taxon-name-part></tp:taxon-name></italic> sp. nov.</td><td rowspan="1" colspan="1">21.31</td><td rowspan="1" colspan="1"/><td rowspan="1" colspan="1">15.73</td><td rowspan="1" colspan="1">19.03</td><td rowspan="1" colspan="1">11.21</td><td rowspan="1" colspan="1">19.47</td><td rowspan="1" colspan="1">15.78</td><td rowspan="1" colspan="1">21.18</td><td rowspan="1" colspan="1">18.58</td><td rowspan="1" colspan="1">18.73</td></tr><tr><td rowspan="1" colspan="1">3</td><td rowspan="1" colspan="1"><italic><tp:taxon-name><tp:taxon-name-part taxon-name-part-type="genus" reg="Latouchia">L.</tp:taxon-name-part> <tp:taxon-name-part taxon-name-part-type="species" reg="wuhan">wuhan</tp:taxon-name-part></tp:taxon-name></italic> sp. nov.</td><td rowspan="1" colspan="1">20.94</td><td rowspan="1" colspan="1">17.79</td><td rowspan="1" colspan="1"/><td rowspan="1" colspan="1">16.64</td><td rowspan="1" colspan="1">12.86</td><td rowspan="1" colspan="1">16.79</td><td rowspan="1" colspan="1">13.92</td><td rowspan="1" colspan="1">17.75</td><td rowspan="1" colspan="1">17.25</td><td rowspan="1" colspan="1">16.04</td></tr><tr><td rowspan="1" colspan="1">4</td><td rowspan="1" colspan="1"><italic><tp:taxon-name><tp:taxon-name-part taxon-name-part-type="genus" reg="Latouchia">L.</tp:taxon-name-part> <tp:taxon-name-part taxon-name-part-type="species" reg="yinggen">yinggen</tp:taxon-name-part></tp:taxon-name></italic> sp. nov.</td><td rowspan="1" colspan="1">17.59</td><td rowspan="1" colspan="1">22.20</td><td rowspan="1" colspan="1">18.94</td><td rowspan="1" colspan="1"/><td rowspan="1" colspan="1">17.26</td><td rowspan="1" colspan="1">18.73</td><td rowspan="1" colspan="1">18.14</td><td rowspan="1" colspan="1">14.50</td><td rowspan="1" colspan="1">15.93</td><td rowspan="1" colspan="1">16.96</td></tr><tr><td rowspan="1" colspan="1">5</td><td rowspan="1" colspan="1"><italic><tp:taxon-name><tp:taxon-name-part taxon-name-part-type="genus" reg="Latouchia">L.</tp:taxon-name-part> <tp:taxon-name-part taxon-name-part-type="species" reg="zhangping">zhangping</tp:taxon-name-part></tp:taxon-name></italic> sp. nov.</td><td rowspan="1" colspan="1">20.92</td><td rowspan="1" colspan="1">12.36</td><td rowspan="1" colspan="1">14.15</td><td rowspan="1" colspan="1">19.71</td><td rowspan="1" colspan="1"/><td rowspan="1" colspan="1">17.55</td><td rowspan="1" colspan="1">14.45</td><td rowspan="1" colspan="1">19.66</td><td rowspan="1" colspan="1">18.44</td><td rowspan="1" colspan="1">16.52</td></tr><tr><td rowspan="1" colspan="1">6</td><td rowspan="1" colspan="1">
                    <italic>
                      <tp:taxon-name><tp:taxon-name-part taxon-name-part-type="genus" reg="Latouchia">L.</tp:taxon-name-part> <tp:taxon-name-part taxon-name-part-type="species" reg="calcicola">calcicola</tp:taxon-name-part></tp:taxon-name>
                    </italic>
                  </td><td rowspan="1" colspan="1">23.48</td><td rowspan="1" colspan="1">22.75</td><td rowspan="1" colspan="1">19.12</td><td rowspan="1" colspan="1">21.64</td><td rowspan="1" colspan="1">20.12</td><td rowspan="1" colspan="1"/><td rowspan="1" colspan="1">19.03</td><td rowspan="1" colspan="1">19.47</td><td rowspan="1" colspan="1">20.21</td><td rowspan="1" colspan="1">18.88</td></tr><tr><td rowspan="1" colspan="1">7</td><td rowspan="1" colspan="1">
                    <italic>
                      <tp:taxon-name><tp:taxon-name-part taxon-name-part-type="genus" reg="Latouchia">L.</tp:taxon-name-part> <tp:taxon-name-part taxon-name-part-type="species" reg="jinyun">jinyun</tp:taxon-name-part></tp:taxon-name>
                    </italic>
                  </td><td rowspan="1" colspan="1">21.53</td><td rowspan="1" colspan="1">17.90</td><td rowspan="1" colspan="1">15.57</td><td rowspan="1" colspan="1">21.10</td><td rowspan="1" colspan="1">16.17</td><td rowspan="1" colspan="1">22.08</td><td rowspan="1" colspan="1"/><td rowspan="1" colspan="1">19.47</td><td rowspan="1" colspan="1">19.17</td><td rowspan="1" colspan="1">18.29</td></tr><tr><td rowspan="1" colspan="1">8</td><td rowspan="1" colspan="1">
                    <italic>
                      <tp:taxon-name><tp:taxon-name-part taxon-name-part-type="genus" reg="Latouchia">L.</tp:taxon-name-part> <tp:taxon-name-part taxon-name-part-type="species" reg="linmufu">linmufu</tp:taxon-name-part></tp:taxon-name>
                    </italic>
                  </td><td rowspan="1" colspan="1">23.66</td><td rowspan="1" colspan="1">25.21</td><td rowspan="1" colspan="1">20.32</td><td rowspan="1" colspan="1">16.17</td><td rowspan="1" colspan="1">22.95</td><td rowspan="1" colspan="1">22.68</td><td rowspan="1" colspan="1">22.84</td><td rowspan="1" colspan="1"/><td rowspan="1" colspan="1">20.23</td><td rowspan="1" colspan="1">21.37</td></tr><tr><td rowspan="1" colspan="1">9</td><td rowspan="1" colspan="1">
                    <italic>
                      <tp:taxon-name><tp:taxon-name-part taxon-name-part-type="genus" reg="Latouchia">L.</tp:taxon-name-part> <tp:taxon-name-part taxon-name-part-type="species" reg="wenchuan">wenchuan</tp:taxon-name-part></tp:taxon-name>
                    </italic>
                  </td><td rowspan="1" colspan="1">17.20</td><td rowspan="1" colspan="1">21.56</td><td rowspan="1" colspan="1">19.69</td><td rowspan="1" colspan="1">18.02</td><td rowspan="1" colspan="1">21.37</td><td rowspan="1" colspan="1">23.71</td><td rowspan="1" colspan="1">22.35</td><td rowspan="1" colspan="1">23.71</td><td rowspan="1" colspan="1"/><td rowspan="1" colspan="1">12.68</td></tr><tr><td rowspan="1" colspan="1">10</td><td rowspan="1" colspan="1">
                    <italic>
                      <tp:taxon-name><tp:taxon-name-part taxon-name-part-type="genus" reg="Latouchia">L.</tp:taxon-name-part> <tp:taxon-name-part taxon-name-part-type="species" reg="yaoi">yaoi</tp:taxon-name-part></tp:taxon-name>
                    </italic>
                  </td><td rowspan="1" colspan="1">18.34</td><td rowspan="1" colspan="1">21.78</td><td rowspan="1" colspan="1">18.11</td><td rowspan="1" colspan="1">19.34</td><td rowspan="1" colspan="1">18.76</td><td rowspan="1" colspan="1">21.84</td><td rowspan="1" colspan="1">21.07</td><td rowspan="1" colspan="1">25.29</td><td rowspan="1" colspan="1">14.08</td><td rowspan="1" colspan="1"/></tr></tbody></table></table-wrap></tp:treatment-sec><ref-list><ref id="B6"><mixed-citation xmlns:xlink="http://www.w3.org/1999/xlink" xlink:type="simple"><person-group><name name-style="western"><surname>Hao</surname><given-names>L</given-names></name><name name-style="western"><surname>Yu</surname><given-names>K</given-names></name><name name-style="western"><surname>Zhang</surname><given-names>F</given-names></name></person-group> (<year>2025</year>) Description of five new species from southern China, with note on the type species of <italic><tp:taxon-name><tp:taxon-name-part taxon-name-part-type="genus">Latouchia</tp:taxon-name-part></tp:taxon-name></italic> Pocock, 1901 (<tp:taxon-name><tp:taxon-name-part taxon-name-part-type="order">Araneae</tp:taxon-name-part></tp:taxon-name>, <tp:taxon-name><tp:taxon-name-part taxon-name-part-type="family">Halonoproctidae</tp:taxon-name-part></tp:taxon-name>). Biodiversity Data Journal 13: e137852. <ext-link xlink:href="10.3897/BDJ.13.e137852" ext-link-type="doi" xlink:type="simple">https://doi.org/10.3897/BDJ.13.e137852</ext-link></mixed-citation></ref></ref-list></tp:taxon-treatment>
