# Supplementary material for: ﻿Five new species of the trapdoor spider genus Latouchia Pocock, 1901 (Araneae, Halonoproctidae) from China
Source: Zookeys. 2025 Dec 30;1265:103–27. doi: 10.3897/zookeys.1265.175629 (PMC12776027; doi:10.3897/zookeys.1265.175629)
Supplement: XML Treatment for Latouchia zhangping [file zookeys.1265.175629-treatment6.xml]

<!DOCTYPE tp:taxon-treatment
  PUBLIC "-//TaxonX//DTD Taxonomic Treatment Publishing DTD v0 20100105//EN" "tax-treatment-NSO.dtd">
<tp:taxon-treatment xmlns:tp="http://www.plazi.org/taxpub"><tp:treatment-meta><kwd-group><label>Taxon classification</label><kwd>
              <named-content content-type="kingdom">Animalia</named-content>
            </kwd><kwd>
              <named-content content-type="order">Araneae</named-content>
            </kwd><kwd>
              <named-content content-type="family">Halonoproctidae</named-content>
            </kwd></kwd-group><mixed-citation publication-type="journal"><person-group><name><surname>Xiong</surname><given-names>Yichao</given-names></name><name><surname>Li</surname><given-names>Daiqin</given-names></name><name><surname>Xu</surname><given-names>Xin</given-names></name></person-group><article-title>﻿Five new species of the trapdoor spider genus <italic><tp:taxon-name><tp:taxon-name-part taxon-name-part-type="genus" reg="Latouchia">Latouchia</tp:taxon-name-part></tp:taxon-name></italic> Pocock, 1901 (<tp:taxon-name><tp:taxon-name-part taxon-name-part-type="order">Araneae</tp:taxon-name-part></tp:taxon-name>, <tp:taxon-name><tp:taxon-name-part taxon-name-part-type="family">Halonoproctidae</tp:taxon-name-part></tp:taxon-name>) from China</article-title><source>Zookeys</source><day>30</day><month>12</month><year>2025</year><volume>1265</volume><fpage>103</fpage><lpage>127</lpage><pub-id pub-id-type="doi">10.3897/zookeys.1265.175629</pub-id></mixed-citation></tp:treatment-meta><tp:nomenclature><label>﻿</label><tp:taxon-name><object-id xmlns:xlink="http://www.w3.org/1999/xlink" content-type="arpha" xlink:type="simple">01C37D5C-3D8D-5B99-9F83-2F878377D3E6</object-id>
            <tp:taxon-name-part taxon-name-part-type="genus" reg="Latouchia">Latouchia</tp:taxon-name-part>
            <tp:taxon-name-part taxon-name-part-type="species" reg="zhangping">zhangping</tp:taxon-name-part>
            <object-id xmlns:xlink="http://www.w3.org/1999/xlink" content-type="zoobank" xlink:type="simple">https://zoobank.org/36EB6277-1ADE-403D-9041-1A0DE78ACEBD</object-id>
          </tp:taxon-name><tp:taxon-status xmlns:xlink="http://www.w3.org/1999/xlink" xlink:type="simple">sp. nov.</tp:taxon-status><xref ref-type="fig" rid="F1">Figs 1C</xref><xref ref-type="fig" rid="F2">, 2E, K</xref><xref ref-type="fig" rid="F3">, 3E, K</xref><xref ref-type="fig" rid="F9">, 9</xref><xref ref-type="fig" rid="F10">, 10</xref></tp:nomenclature><tp:treatment-sec sec-type="type material" id="SECID0EMBDI"><title>Type material.</title><p><bold><italic>Holotype</italic></bold> • ♂ (HAL-2023-098), China, Jiangxi Province, Jiujiang City, Wuning County, Henglu Town, Zhangping Village, 6 Sep. 2023, <named-content xmlns:xlink="http://www.w3.org/1999/xlink" content-type="dwc:verbatimCoordinates" xlink:type="simple"><named-content content-type="geo-json" specific-use="{&#34;type&#34;:&#34;Point&#34;,&#34;coordinates&#34;:[115.140000,29.380000]}" id="NCID0E1BDI" xlink:type="simple">29.38°N, 115.14°E</named-content></named-content>, elev. 244 m, X. Xu, Y. Zhang, Y.X. Li, J.Y. Yuan leg. <bold><italic>Paratype</italic></bold> • 6♀ (HAL-2023-097, 099–104), same data as for the holotype. • 1♀ (LH-2017-030), China, Jiangxi Province, Jiujiang City, Lushan Scenic Area, 22 May 2017, <named-content xmlns:xlink="http://www.w3.org/1999/xlink" content-type="dwc:verbatimCoordinates" xlink:type="simple"><named-content content-type="geo-json" specific-use="{&#34;type&#34;:&#34;Point&#34;,&#34;coordinates&#34;:[115.980000,29.550000]}" id="NCID0EFCDI" xlink:type="simple">29.55°N, 115.98°E</named-content></named-content>, elev. 1134 m, H. Liu, F.X. Liu leg. • 2♀ (HAL-2019-111, 111A), China, Hunan Province, Zhangjiajie City, Tianmenshan, 26 Sep. 2019, <named-content xmlns:xlink="http://www.w3.org/1999/xlink" content-type="dwc:verbatimCoordinates" xlink:type="simple"><named-content content-type="geo-json" specific-use="{&#34;type&#34;:&#34;Point&#34;,&#34;coordinates&#34;:[110.480000,29.050000]}" id="NCID0ENCDI" xlink:type="simple">29.05°N, 110.48°E</named-content></named-content>, elev. 1416 m, X. Xu, D.Q. Li leg.</p></tp:treatment-sec><tp:treatment-sec sec-type="diagnosis" id="SECID0ESCDI"><title>Diagnosis.</title><p>This species differs from <italic><tp:taxon-name><tp:taxon-name-part taxon-name-part-type="genus" reg="Latouchia">L.</tp:taxon-name-part> <tp:taxon-name-part taxon-name-part-type="species" reg="jihe">jihe</tp:taxon-name-part></tp:taxon-name></italic> sp. nov., <italic><tp:taxon-name><tp:taxon-name-part taxon-name-part-type="genus" reg="Latouchia">L.</tp:taxon-name-part> <tp:taxon-name-part taxon-name-part-type="species" reg="davidi">davidi</tp:taxon-name-part></tp:taxon-name></italic>, and <italic><tp:taxon-name><tp:taxon-name-part taxon-name-part-type="genus" reg="Latouchia">L.</tp:taxon-name-part> <tp:taxon-name-part taxon-name-part-type="species" reg="stridulans">stridulans</tp:taxon-name-part></tp:taxon-name></italic> by absence of stridulatory ridges on the chelicerae in both sexes. Male of <italic><tp:taxon-name><tp:taxon-name-part taxon-name-part-type="genus" reg="Latouchia">L.</tp:taxon-name-part> <tp:taxon-name-part taxon-name-part-type="species" reg="zhangping">zhangping</tp:taxon-name-part></tp:taxon-name></italic> sp. nov. can be distinguished from <italic><tp:taxon-name><tp:taxon-name-part taxon-name-part-type="genus" reg="Latouchia">L.</tp:taxon-name-part> <tp:taxon-name-part taxon-name-part-type="species" reg="wufeng">wufeng</tp:taxon-name-part></tp:taxon-name></italic> sp. nov. by embolus lacking serrulate embolic keel in retrolateral view, and by the lack of subterminal protuberance connected to a hook-shaped apex (Fig. <xref ref-type="fig" rid="F9">9D, E</xref> vs Fig. <xref ref-type="fig" rid="F6">6D–F</xref>). Females of <italic><tp:taxon-name><tp:taxon-name-part taxon-name-part-type="genus" reg="Latouchia">L.</tp:taxon-name-part> <tp:taxon-name-part taxon-name-part-type="species" reg="zhangping">zhangping</tp:taxon-name-part></tp:taxon-name></italic> sp. nov. differ from <italic><tp:taxon-name><tp:taxon-name-part taxon-name-part-type="genus" reg="Latouchia">L.</tp:taxon-name-part> <tp:taxon-name-part taxon-name-part-type="species" reg="wufeng">wufeng</tp:taxon-name-part></tp:taxon-name></italic> sp. nov. by inwardly knob-shaped spermathecae with distinct constriction between lobes and stalks (Fig. <xref ref-type="fig" rid="F10">10A–G</xref> vs Fig. <xref ref-type="fig" rid="F6">6G–J</xref>).</p><fig id="F9" position="float" orientation="portrait"><object-id xmlns:xlink="http://www.w3.org/1999/xlink" content-type="doi" xlink:type="simple">10.3897/zookeys.1265.175629.figure9</object-id><object-id xmlns:xlink="http://www.w3.org/1999/xlink" content-type="arpha" xlink:type="simple">2DCF45D4-51F1-540A-9DEF-EB835CE6E62B</object-id><label>Figure 9.</label><caption><p><italic><tp:taxon-name><tp:taxon-name-part taxon-name-part-type="genus" reg="Latouchia">Latouchia</tp:taxon-name-part> <tp:taxon-name-part taxon-name-part-type="species" reg="zhangping">zhangping</tp:taxon-name-part></tp:taxon-name></italic> sp. nov., holotype male, left male palp (HAL-2023-098): <bold>A.</bold> Prolateral view; <bold>B, D.</bold> Ventral view; <bold>C, E.</bold> Retrolateral view. Scale bars: 1 mm (<bold>A–C</bold>); 0.3 mm (<bold>D–E</bold>).</p></caption><graphic xmlns:xlink="http://www.w3.org/1999/xlink" xlink:href="zookeys-1265-103_article-175629__-g009.jpg" position="float" orientation="portrait" xlink:type="simple" id="oo_1502601.jpg"><uri content-type="original_file" xlink:type="simple">https://binary.pensoft.net/fig/1502601</uri></graphic></fig></tp:treatment-sec><tp:treatment-sec sec-type="description" id="SECID0EXGDI"><title>Description.</title><p><bold>Male</bold> (holotype, Figs <xref ref-type="fig" rid="F1">1C</xref>, <xref ref-type="fig" rid="F2">2E</xref>, <xref ref-type="fig" rid="F3">3E</xref>). Carapace dark brown. Cephalic region smoothly elevated. Eight eyes in two rows: anterior row procurved, posterior row straight. Chelicerae dark brown without stridulatory ridges (Fig. <xref ref-type="fig" rid="F1">1C</xref>), promargin with five teeth, retromargin with three teeth. Fovea procurved and deep. Sternum yellow with glabrous sigilla. Labium and maxillae light brown, without cuspules (Fig. <xref ref-type="fig" rid="F3">3E</xref>). Opisthosoma dark brown with regular light blotches.</p><p>Measurements: <abbrev xmlns:xlink="http://www.w3.org/1999/xlink" xlink:title="body length" id="ABBRID0EVHDI" xlink:type="simple">BL</abbrev> 9.41, <abbrev xmlns:xlink="http://www.w3.org/1999/xlink" xlink:title="carapace length" id="ABBRID0EZHDI" xlink:type="simple">CL</abbrev> 4.46 <abbrev xmlns:xlink="http://www.w3.org/1999/xlink" xlink:title="carapace width" id="ABBRID0E4HDI" xlink:type="simple">CW</abbrev> 4.15, <abbrev xmlns:xlink="http://www.w3.org/1999/xlink" xlink:title="opisthosoma length" id="ABBRID0EBIDI" xlink:type="simple">OL</abbrev> 4.45, <abbrev xmlns:xlink="http://www.w3.org/1999/xlink" xlink:title="opisthosoma width" id="ABBRID0EFIDI" xlink:type="simple">OW</abbrev> 3.19; Eye group, <abbrev xmlns:xlink="http://www.w3.org/1999/xlink" xlink:title="eye group length" id="ABBRID0EJIDI" xlink:type="simple">EL</abbrev> 0.48, <abbrev xmlns:xlink="http://www.w3.org/1999/xlink" xlink:title="anterior eye row width" id="ABBRID0ENIDI" xlink:type="simple">AR</abbrev> 0.78, <abbrev xmlns:xlink="http://www.w3.org/1999/xlink" xlink:title="posterior eye row width" id="ABBRID0ERIDI" xlink:type="simple">PR</abbrev> 0.83, <abbrev xmlns:xlink="http://www.w3.org/1999/xlink" xlink:title="anterior median eye" id="ABBRID0EVIDI" xlink:type="simple">AME</abbrev>-<abbrev xmlns:xlink="http://www.w3.org/1999/xlink" xlink:title="anterior median eye" id="ABBRID0EZIDI" xlink:type="simple">AME</abbrev> 0.09, <abbrev xmlns:xlink="http://www.w3.org/1999/xlink" xlink:title="anterior median eye" id="ABBRID0E4IDI" xlink:type="simple">AME</abbrev> 0.17, <abbrev xmlns:xlink="http://www.w3.org/1999/xlink" xlink:title="posterior median eye" id="ABBRID0EBJDI" xlink:type="simple">PME</abbrev>-<abbrev xmlns:xlink="http://www.w3.org/1999/xlink" xlink:title="posterior median eye" id="ABBRID0EFJDI" xlink:type="simple">PME</abbrev> 0.30, <abbrev xmlns:xlink="http://www.w3.org/1999/xlink" xlink:title="posterior median eye" id="ABBRID0EJJDI" xlink:type="simple">PME</abbrev> 0.08, <abbrev xmlns:xlink="http://www.w3.org/1999/xlink" xlink:title="anterior lateral eye" id="ABBRID0ENJDI" xlink:type="simple">ALE</abbrev> 0.25, <abbrev xmlns:xlink="http://www.w3.org/1999/xlink" xlink:title="posterior lateral eye" id="ABBRID0ERJDI" xlink:type="simple">PLE</abbrev> 0.19; <abbrev xmlns:xlink="http://www.w3.org/1999/xlink" xlink:title="maxilla length" id="ABBRID0EVJDI" xlink:type="simple">MaxL</abbrev> 1.45, <abbrev xmlns:xlink="http://www.w3.org/1999/xlink" xlink:title="labium length" id="ABBRID0EZJDI" xlink:type="simple">LL</abbrev> 0.61, <abbrev xmlns:xlink="http://www.w3.org/1999/xlink" xlink:title="labium width" id="ABBRID0E4JDI" xlink:type="simple">LW</abbrev> 0.71; <abbrev xmlns:xlink="http://www.w3.org/1999/xlink" xlink:title="sternum length" id="ABBRID0EBKDI" xlink:type="simple">SL</abbrev> 2.35, <abbrev xmlns:xlink="http://www.w3.org/1999/xlink" xlink:title="sternum width" id="ABBRID0EFKDI" xlink:type="simple">SW</abbrev> 2.36; leg I 14.39 (4.47, 2.15, 3.32, 2.80, 1.65), leg II 12.51 (4.05, 1.93, 2.61, 2.50, 1.42), leg III 10.96 (2.82, 1.83, 1.82, 2.76, 1.73), leg IV 14.58 (4.07, 1.82, 3.23, 3.49, 1.97). Patellae and tibiae of legs I and II with short and stout spines, most spines on tibiae I and II bearing slightly hooked tips (Fig. <xref ref-type="fig" rid="F13">13G, H</xref>).</p><p>Palp. Palpal bulb simple and elliptic in prolateral view; embolus thick, slightly curved at one-third of its length from apex, with a hook-shaped tip; both prolateral and retrolateral superior keels present (Fig. <xref ref-type="fig" rid="F9">9A–E</xref>).</p><p><bold>Female</bold> (HAL-2023-104, Figs <xref ref-type="fig" rid="F2">2K</xref>, <xref ref-type="fig" rid="F3">3K</xref>). Carapace yellowish brown. Cephalic region smoothly elevated. Eight eyes in two rows: anterior row procurved, posterior row straight. Chelicerae brown without stridulatory ridges, promargin with five teeth, retromargin with five teeth. Fovea procurved and deep. Sternum brown with distinct glabrous sigilla. Labium and maxillae brown, and two maxillae together bearing 48 cuspules along proximal edge (Fig. <xref ref-type="fig" rid="F3">3K</xref>). Opisthosoma brown with regular light blotches.</p><p>Measurements: <abbrev xmlns:xlink="http://www.w3.org/1999/xlink" xlink:title="body length" id="ABBRID0EFLDI" xlink:type="simple">BL</abbrev> 14.84, <abbrev xmlns:xlink="http://www.w3.org/1999/xlink" xlink:title="carapace length" id="ABBRID0EJLDI" xlink:type="simple">CL</abbrev> 5.85 <abbrev xmlns:xlink="http://www.w3.org/1999/xlink" xlink:title="carapace width" id="ABBRID0ENLDI" xlink:type="simple">CW</abbrev> 5.33, <abbrev xmlns:xlink="http://www.w3.org/1999/xlink" xlink:title="opisthosoma length" id="ABBRID0ERLDI" xlink:type="simple">OL</abbrev> 6.64, <abbrev xmlns:xlink="http://www.w3.org/1999/xlink" xlink:title="opisthosoma width" id="ABBRID0EVLDI" xlink:type="simple">OW</abbrev> 5.14; Eye group, <abbrev xmlns:xlink="http://www.w3.org/1999/xlink" xlink:title="eye group length" id="ABBRID0EZLDI" xlink:type="simple">EL</abbrev> 0.63, <abbrev xmlns:xlink="http://www.w3.org/1999/xlink" xlink:title="anterior eye row width" id="ABBRID0E4LDI" xlink:type="simple">AR</abbrev> 1.00, <abbrev xmlns:xlink="http://www.w3.org/1999/xlink" xlink:title="posterior eye row width" id="ABBRID0EBMDI" xlink:type="simple">PR</abbrev> 1.05, <abbrev xmlns:xlink="http://www.w3.org/1999/xlink" xlink:title="anterior median eye" id="ABBRID0EFMDI" xlink:type="simple">AME</abbrev>-<abbrev xmlns:xlink="http://www.w3.org/1999/xlink" xlink:title="anterior median eye" id="ABBRID0EJMDI" xlink:type="simple">AME</abbrev> 0.13, <abbrev xmlns:xlink="http://www.w3.org/1999/xlink" xlink:title="anterior median eye" id="ABBRID0ENMDI" xlink:type="simple">AME</abbrev> 0.16, <abbrev xmlns:xlink="http://www.w3.org/1999/xlink" xlink:title="posterior median eye" id="ABBRID0ERMDI" xlink:type="simple">PME</abbrev>-<abbrev xmlns:xlink="http://www.w3.org/1999/xlink" xlink:title="posterior median eye" id="ABBRID0EVMDI" xlink:type="simple">PME</abbrev> 0.31, <abbrev xmlns:xlink="http://www.w3.org/1999/xlink" xlink:title="posterior median eye" id="ABBRID0EZMDI" xlink:type="simple">PME</abbrev> 0.14, <abbrev xmlns:xlink="http://www.w3.org/1999/xlink" xlink:title="anterior lateral eye" id="ABBRID0E4MDI" xlink:type="simple">ALE</abbrev> 0.31, <abbrev xmlns:xlink="http://www.w3.org/1999/xlink" xlink:title="posterior lateral eye" id="ABBRID0EBNDI" xlink:type="simple">PLE</abbrev> 0.27; <abbrev xmlns:xlink="http://www.w3.org/1999/xlink" xlink:title="maxilla length" id="ABBRID0EFNDI" xlink:type="simple">MaxL</abbrev> 2.47, <abbrev xmlns:xlink="http://www.w3.org/1999/xlink" xlink:title="labium length" id="ABBRID0EJNDI" xlink:type="simple">LL</abbrev> 1.21, <abbrev xmlns:xlink="http://www.w3.org/1999/xlink" xlink:title="labium width" id="ABBRID0ENNDI" xlink:type="simple">LW</abbrev> 1.31; <abbrev xmlns:xlink="http://www.w3.org/1999/xlink" xlink:title="sternum length" id="ABBRID0ERNDI" xlink:type="simple">SL</abbrev> 3.41, <abbrev xmlns:xlink="http://www.w3.org/1999/xlink" xlink:title="sternum width" id="ABBRID0EVNDI" xlink:type="simple">SW</abbrev> 3.33; palp 10.19 (3.97, 1.98, 2.09, 2.15), leg I 11.83 (3.99, 2.42, 2.54, 1.73, 1.15), leg II 11.19 (3.66, 2.34, 2.35, 1.61, 1.23), leg III 10.93 (3.30, 2.32, 1.70, 1.91, 1.70), leg IV 14.37 (4.26, 2.67, 2.83, 2.74, 1.87).</p><p>Vulva. Spermathecae paired with knob-shaped apices, slightly inclined inward, with distinct constriction between lobes and stalks; spherical lobes densely covered with glandular pores extending over most of stalks (Fig. <xref ref-type="fig" rid="F10">10A–G</xref>).</p><fig id="F10" position="float" orientation="portrait"><object-id xmlns:xlink="http://www.w3.org/1999/xlink" content-type="doi" xlink:type="simple">10.3897/zookeys.1265.175629.figure10</object-id><object-id xmlns:xlink="http://www.w3.org/1999/xlink" content-type="arpha" xlink:type="simple">32B65D02-E49B-5F1E-93D3-09906878FE11</object-id><label>Figure 10.</label><caption><p><italic><tp:taxon-name><tp:taxon-name-part taxon-name-part-type="genus" reg="Latouchia">Latouchia</tp:taxon-name-part> <tp:taxon-name-part taxon-name-part-type="species" reg="zhangping">zhangping</tp:taxon-name-part></tp:taxon-name></italic> sp. nov., paratypes (females), vulvae, dorsal view: <bold>A.</bold> HAL-2023-104; <bold>B.</bold> HAL-2019-111A; <bold>C.</bold> HAL-2019-111; <bold>D.</bold> HAL-2023-097; <bold>E.</bold> HAL-2023-100; <bold>F.</bold> HAL-2023-103; <bold>G.</bold> LH-2017-030. Scale bars: 0.1 mm (<bold>A–G</bold>).</p></caption><graphic xmlns:xlink="http://www.w3.org/1999/xlink" xlink:href="zookeys-1265-103_article-175629__-g010.jpg" position="float" orientation="portrait" xlink:type="simple" id="oo_1502602.jpg"><uri content-type="original_file" xlink:type="simple">https://binary.pensoft.net/fig/1502602</uri></graphic></fig></tp:treatment-sec><tp:treatment-sec sec-type="variation" id="SECID0EHPDI"><title>Variation.</title><p>Females vary in body size and number of cheliceral teeth. Measurements for females (<italic>N</italic> = 9) are as follows: <abbrev xmlns:xlink="http://www.w3.org/1999/xlink" xlink:title="body length" id="ABBRID0EPPDI" xlink:type="simple">BL</abbrev> 9.70–21.70, <abbrev xmlns:xlink="http://www.w3.org/1999/xlink" xlink:title="carapace length" id="ABBRID0ETPDI" xlink:type="simple">CL</abbrev> 4.25–7.36, <abbrev xmlns:xlink="http://www.w3.org/1999/xlink" xlink:title="carapace width" id="ABBRID0EXPDI" xlink:type="simple">CW</abbrev> 3.71–7.47, <abbrev xmlns:xlink="http://www.w3.org/1999/xlink" xlink:title="opisthosoma length" id="ABBRID0E2PDI" xlink:type="simple">OL</abbrev> 4.55–10.08, <abbrev xmlns:xlink="http://www.w3.org/1999/xlink" xlink:title="opisthosoma width" id="ABBRID0E6PDI" xlink:type="simple">OW</abbrev> 3.49–8.75. The number of cheliceral teeth on retromargin ranges from 3–8. Female genitalia with longer (Fig. <xref ref-type="fig" rid="F10">10A, C, D, F, G</xref>) or shorter stalks (Fig. <xref ref-type="fig" rid="F10">10B, E</xref>).</p></tp:treatment-sec><tp:treatment-sec sec-type="Genetic distance" id="SECID0ELQDI"><title>Genetic distance.</title><p>The intraspecific and interspecific genetic distances are provided in Tables <xref ref-type="table" rid="T1">1</xref>, <xref ref-type="table" rid="T2">2</xref>.</p></tp:treatment-sec><tp:treatment-sec sec-type="etymology" id="SECID0EZQDI"><title>Etymology.</title><p>The species epithet, a noun in apposition, refers to the type locality.</p></tp:treatment-sec><tp:treatment-sec sec-type="distribution" id="SECID0E5QDI"><title>Distribution.</title><p>Jiangxi Province (Jiujiang City), Hunan Province (Zhangjiajie City).</p></tp:treatment-sec><tp:treatment-sec><!--Section generated to contain objects referenced in tp:taxon-treatment.--><fig id="F1" position="float" orientation="portrait"><object-id xmlns:xlink="http://www.w3.org/1999/xlink" content-type="doi" xlink:type="simple">10.3897/zookeys.1265.175629.figure1</object-id><object-id xmlns:xlink="http://www.w3.org/1999/xlink" content-type="arpha" xlink:type="simple">42C92337-38C0-592A-ADEC-1AA95B7A3F47</object-id><label>Figure 1.</label><caption><p>Stridulatory ridges on the retrolateral side of chelicerae, collection localities and microhabitat of <italic><tp:taxon-name><tp:taxon-name-part taxon-name-part-type="genus" reg="Latouchia">Latouchia</tp:taxon-name-part></tp:taxon-name></italic> species in China. <bold>A, B.</bold><italic><tp:taxon-name><tp:taxon-name-part taxon-name-part-type="genus" reg="Latouchia">L.</tp:taxon-name-part> <tp:taxon-name-part taxon-name-part-type="species" reg="jihe">jihe</tp:taxon-name-part></tp:taxon-name></italic> sp. nov., with white arrows indicating stridulatory ridges; <bold>A.</bold> Male; <bold>B.</bold> Female; <bold>C.</bold><italic><tp:taxon-name><tp:taxon-name-part taxon-name-part-type="genus" reg="Latouchia">L.</tp:taxon-name-part> <tp:taxon-name-part taxon-name-part-type="species" reg="zhangping">zhangping</tp:taxon-name-part></tp:taxon-name></italic> sp. nov., male chelicerae lacking stridulatory ridges; <bold>D.</bold> Map showing the collection localities of five new and one known <italic><tp:taxon-name><tp:taxon-name-part taxon-name-part-type="genus" reg="Latouchia">Latouchia</tp:taxon-name-part></tp:taxon-name></italic> species in China; black arrow indicates the type locality of <italic><tp:taxon-name><tp:taxon-name-part taxon-name-part-type="genus" reg="Latouchia">L.</tp:taxon-name-part> <tp:taxon-name-part taxon-name-part-type="species" reg="jinyun">jinyun</tp:taxon-name-part></tp:taxon-name></italic> Hao, Yu &amp; Zhang, 2025; <bold>E.</bold> Microhabitat; <bold>F.</bold> Burrow with trapdoor closed; <bold>G.</bold> Burrow with trapdoor open. Scale bars: 1 mm (<bold>A–C</bold>).</p></caption><graphic xmlns:xlink="http://www.w3.org/1999/xlink" xlink:href="zookeys-1265-103_article-175629__-g001.jpg" position="float" orientation="portrait" xlink:type="simple" id="oo_1502593.jpg"><uri content-type="original_file" xlink:type="simple">https://binary.pensoft.net/fig/1502593</uri></graphic></fig><fig id="F2" position="float" orientation="portrait"><object-id xmlns:xlink="http://www.w3.org/1999/xlink" content-type="doi" xlink:type="simple">10.3897/zookeys.1265.175629.figure2</object-id><object-id xmlns:xlink="http://www.w3.org/1999/xlink" content-type="arpha" xlink:type="simple">9C61147B-A80A-5A56-953B-50AF268399B3</object-id><label>Figure 2.</label><caption><p>General somatic morphology of five new and one known <italic><tp:taxon-name><tp:taxon-name-part taxon-name-part-type="genus" reg="Latouchia">Latouchia</tp:taxon-name-part></tp:taxon-name></italic> species. <bold>A–F.</bold> Male; <bold>G–L.</bold> Female; <bold>A, G.</bold><italic><tp:taxon-name><tp:taxon-name-part taxon-name-part-type="genus" reg="Latouchia">L.</tp:taxon-name-part> <tp:taxon-name-part taxon-name-part-type="species" reg="jihe">jihe</tp:taxon-name-part></tp:taxon-name></italic> sp. nov. (HAL-2023-010, HAL-2023-032); <bold>B, H.</bold><italic><tp:taxon-name><tp:taxon-name-part taxon-name-part-type="genus" reg="Latouchia">L.</tp:taxon-name-part> <tp:taxon-name-part taxon-name-part-type="species" reg="wufeng">wufeng</tp:taxon-name-part></tp:taxon-name></italic> sp. nov. (HAL-2022-018A, HAL-2022-019B); <bold>C, I.</bold><italic><tp:taxon-name><tp:taxon-name-part taxon-name-part-type="genus" reg="Latouchia">L.</tp:taxon-name-part> <tp:taxon-name-part taxon-name-part-type="species" reg="wuhan">wuhan</tp:taxon-name-part></tp:taxon-name></italic> sp. nov. (XUC-2014-081, LH-2017-000); <bold>D, J.</bold><italic><tp:taxon-name><tp:taxon-name-part taxon-name-part-type="genus" reg="Latouchia">L.</tp:taxon-name-part> <tp:taxon-name-part taxon-name-part-type="species" reg="yinggen">yinggen</tp:taxon-name-part></tp:taxon-name></italic> sp. nov. (LH-2017-181, LH-2017-182); <bold>E, K.</bold><italic><tp:taxon-name><tp:taxon-name-part taxon-name-part-type="genus" reg="Latouchia">L.</tp:taxon-name-part> <tp:taxon-name-part taxon-name-part-type="species" reg="zhangping">zhangping</tp:taxon-name-part></tp:taxon-name></italic> sp. nov. (HAL-2023-098, HAL-2023-104); <bold>F, L.</bold><italic><tp:taxon-name><tp:taxon-name-part taxon-name-part-type="genus" reg="Latouchia">L.</tp:taxon-name-part> <tp:taxon-name-part taxon-name-part-type="species" reg="jinyun">jinyun</tp:taxon-name-part></tp:taxon-name></italic> (HAL-2023-139, HAL-2023-122). Scale bars: 2 mm (<bold>A–L</bold>).</p></caption><graphic xmlns:xlink="http://www.w3.org/1999/xlink" xlink:href="zookeys-1265-103_article-175629__-g002.jpg" position="float" orientation="portrait" xlink:type="simple" id="oo_1502594.jpg"><uri content-type="original_file" xlink:type="simple">https://binary.pensoft.net/fig/1502594</uri></graphic></fig><fig id="F3" position="float" orientation="portrait"><object-id xmlns:xlink="http://www.w3.org/1999/xlink" content-type="doi" xlink:type="simple">10.3897/zookeys.1265.175629.figure3</object-id><object-id xmlns:xlink="http://www.w3.org/1999/xlink" content-type="arpha" xlink:type="simple">E8C5BA14-1AFB-50D2-A908-F41C9D0E6AD5</object-id><label>Figure 3.</label><caption><p>Chelicerae, labium, coxae of palp and sternum of five new and one known <italic><tp:taxon-name><tp:taxon-name-part taxon-name-part-type="genus" reg="Latouchia">Latouchia</tp:taxon-name-part></tp:taxon-name></italic> species. <bold>A–F.</bold> Male; <bold>G–L.</bold> Female; <bold>A, G.</bold><italic><tp:taxon-name><tp:taxon-name-part taxon-name-part-type="genus" reg="Latouchia">L.</tp:taxon-name-part> <tp:taxon-name-part taxon-name-part-type="species" reg="jihe">jihe</tp:taxon-name-part></tp:taxon-name></italic> sp. nov. (HAL-2023-010, HAL-2023-032); <bold>B, H.</bold><italic><tp:taxon-name><tp:taxon-name-part taxon-name-part-type="genus" reg="Latouchia">L.</tp:taxon-name-part> <tp:taxon-name-part taxon-name-part-type="species" reg="wufeng">wufeng</tp:taxon-name-part></tp:taxon-name></italic> sp. nov. (HAL-2022-018A, HAL-2022-019B); <bold>C, I.</bold><italic><tp:taxon-name><tp:taxon-name-part taxon-name-part-type="genus" reg="Latouchia">L.</tp:taxon-name-part> <tp:taxon-name-part taxon-name-part-type="species" reg="wuhan">wuhan</tp:taxon-name-part></tp:taxon-name></italic> sp. nov. (XUC-2014-081, LH-2017-000); <bold>D, J.</bold><italic><tp:taxon-name><tp:taxon-name-part taxon-name-part-type="genus" reg="Latouchia">L.</tp:taxon-name-part> <tp:taxon-name-part taxon-name-part-type="species" reg="yinggen">yinggen</tp:taxon-name-part></tp:taxon-name></italic> sp. nov. (LH-2017-181, LH-2017-182); <bold>E, K.</bold><italic><tp:taxon-name><tp:taxon-name-part taxon-name-part-type="genus" reg="Latouchia">L.</tp:taxon-name-part> <tp:taxon-name-part taxon-name-part-type="species" reg="zhangping">zhangping</tp:taxon-name-part></tp:taxon-name></italic> sp. nov. (HAL-2023-098, HAL-2023-104); <bold>F, L.</bold><italic><tp:taxon-name><tp:taxon-name-part taxon-name-part-type="genus" reg="Latouchia">L.</tp:taxon-name-part> <tp:taxon-name-part taxon-name-part-type="species" reg="jinyun">jinyun</tp:taxon-name-part></tp:taxon-name></italic> (HAL-2023-139, HAL-2023-122). Scale bars: 1 mm (<bold>A–L</bold>).</p></caption><graphic xmlns:xlink="http://www.w3.org/1999/xlink" xlink:href="zookeys-1265-103_article-175629__-g003.jpg" position="float" orientation="portrait" xlink:type="simple" id="oo_1502595.jpg"><uri content-type="original_file" xlink:type="simple">https://binary.pensoft.net/fig/1502595</uri></graphic></fig><fig id="F6" position="float" orientation="portrait"><object-id xmlns:xlink="http://www.w3.org/1999/xlink" content-type="doi" xlink:type="simple">10.3897/zookeys.1265.175629.figure6</object-id><object-id xmlns:xlink="http://www.w3.org/1999/xlink" content-type="arpha" xlink:type="simple">BC9A7065-3CFE-5C6B-87D2-89ED1CCEE2CD</object-id><label>Figure 6.</label><caption><p><italic><tp:taxon-name><tp:taxon-name-part taxon-name-part-type="genus" reg="Latouchia">Latouchia</tp:taxon-name-part> <tp:taxon-name-part taxon-name-part-type="species" reg="wufeng">wufeng</tp:taxon-name-part></tp:taxon-name></italic> sp. nov., holotype male (<bold>A–F</bold>) and paratype females (<bold>G–J</bold>). <bold>A–F.</bold> Left male palp (HAL-2022-018A): <bold>A, D.</bold> Prolateral view; <bold>B.</bold> Ventral view; <bold>C, E, F.</bold> retrolateral view; arrow indicates serrulate embolic keel; <bold>G–J.</bold> Vulvae, dorsal view: <bold>G.</bold> HAL-2022-019B; <bold>H.</bold> HAL-2022-019; <bold>I.</bold> HAL-2022-017; <bold>J.</bold> HAL-2022-020. Scale bars: 1 mm (<bold>A–C</bold>); 0.3 mm (<bold>D, E, G–J</bold>); 0.1 mm (<bold>F</bold>).</p></caption><graphic xmlns:xlink="http://www.w3.org/1999/xlink" xlink:href="zookeys-1265-103_article-175629__-g006.jpg" position="float" orientation="portrait" xlink:type="simple" id="oo_1502598.jpg"><uri content-type="original_file" xlink:type="simple">https://binary.pensoft.net/fig/1502598</uri></graphic></fig><fig id="F13" position="float" orientation="portrait"><object-id xmlns:xlink="http://www.w3.org/1999/xlink" content-type="doi" xlink:type="simple">10.3897/zookeys.1265.175629.figure13</object-id><object-id xmlns:xlink="http://www.w3.org/1999/xlink" content-type="arpha" xlink:type="simple">7CBEFF4B-313F-52C8-88BF-59A7A79A29B7</object-id><label>Figure 13.</label><caption><p>Spines on left patella and tibia I (<bold>A, C, E, G, I</bold>) and II (<bold>B, D, F, H, J</bold>) of males of different species. Prolateral view: <bold>A, B.</bold><italic><tp:taxon-name><tp:taxon-name-part taxon-name-part-type="genus" reg="Latouchia">Latouchia</tp:taxon-name-part> <tp:taxon-name-part taxon-name-part-type="species" reg="jihe">jihe</tp:taxon-name-part></tp:taxon-name></italic> sp. nov.; <bold>C, D.</bold><italic><tp:taxon-name><tp:taxon-name-part taxon-name-part-type="genus" reg="Latouchia">Latouchia</tp:taxon-name-part> <tp:taxon-name-part taxon-name-part-type="species" reg="wufeng">wufeng</tp:taxon-name-part></tp:taxon-name></italic> sp. nov.; <bold>E, F.</bold><italic><tp:taxon-name><tp:taxon-name-part taxon-name-part-type="genus" reg="Latouchia">Latouchia</tp:taxon-name-part> <tp:taxon-name-part taxon-name-part-type="species" reg="wuhan">wuhan</tp:taxon-name-part></tp:taxon-name></italic> sp. nov.; <bold>G, H.</bold><italic><tp:taxon-name><tp:taxon-name-part taxon-name-part-type="genus" reg="Latouchia">Latouchia</tp:taxon-name-part> <tp:taxon-name-part taxon-name-part-type="species" reg="zhangping">zhangping</tp:taxon-name-part></tp:taxon-name></italic> sp. nov.; <bold>I, J.</bold><italic><tp:taxon-name><tp:taxon-name-part taxon-name-part-type="genus" reg="Latouchia">Latouchia</tp:taxon-name-part> <tp:taxon-name-part taxon-name-part-type="species" reg="jinyun">jinyun</tp:taxon-name-part></tp:taxon-name></italic> (HAL-2023-139. Scale bars: 1 mm (<bold>A–J</bold>).</p></caption><graphic xmlns:xlink="http://www.w3.org/1999/xlink" xlink:href="zookeys-1265-103_article-175629__-g013.jpg" position="float" orientation="portrait" xlink:type="simple" id="oo_1502605.jpg"><uri content-type="original_file" xlink:type="simple">https://binary.pensoft.net/fig/1502605</uri></graphic></fig><table-wrap id="T1" position="float" orientation="portrait"><label>Table 1.</label><caption><p>Summary of genetic distances (<abbrev xmlns:xlink="http://www.w3.org/1999/xlink" xlink:title="cytochrome c oxidase subunit I" id="ABBRID0EJ5AE" xlink:type="simple">COI</abbrev>) for <italic><tp:taxon-name><tp:taxon-name-part taxon-name-part-type="genus" reg="Latouchia">Latouchia</tp:taxon-name-part></tp:taxon-name></italic> species. <italic>N</italic>, the number of specimens used in the analyses.</p></caption><table id="TID0EKMAG" rules="all"><tbody><tr><th rowspan="1" colspan="1">Species</th><th rowspan="1" colspan="1">Mean intraspecific <abbrev xmlns:xlink="http://www.w3.org/1999/xlink" xlink:title="Kimura 2-parameter" id="ABBRID0EC6AE" xlink:type="simple">K2P</abbrev>/<italic>p</italic>-distances</th><th rowspan="1" colspan="1">Maximum intraspecific <abbrev xmlns:xlink="http://www.w3.org/1999/xlink" xlink:title="Kimura 2-parameter" id="ABBRID0EM6AE" xlink:type="simple">K2P</abbrev>/<italic>p</italic>-distances</th><th rowspan="1" colspan="1">Minimum interspecific <abbrev xmlns:xlink="http://www.w3.org/1999/xlink" xlink:title="Kimura 2-parameter" id="ABBRID0EW6AE" xlink:type="simple">K2P</abbrev>/<italic>p</italic>-distances</th><th rowspan="1" colspan="1">Closest species</th></tr><tr><td rowspan="1" colspan="1"><italic><tp:taxon-name><tp:taxon-name-part taxon-name-part-type="genus" reg="Latouchia">L.</tp:taxon-name-part> <tp:taxon-name-part taxon-name-part-type="species" reg="jihe">jihe</tp:taxon-name-part></tp:taxon-name></italic> sp. nov. (<italic>N</italic> = 4)</td><td rowspan="1" colspan="1">3.46/3.36%</td><td rowspan="1" colspan="1">4.62/4.44%</td><td rowspan="1" colspan="1">16.92/15.11%</td><td rowspan="1" colspan="1"><italic><tp:taxon-name><tp:taxon-name-part taxon-name-part-type="genus" reg="Latouchia">L.</tp:taxon-name-part> <tp:taxon-name-part taxon-name-part-type="species" reg="yinggen">yinggen</tp:taxon-name-part></tp:taxon-name></italic> sp. nov.</td></tr><tr><td rowspan="1" colspan="1"><italic><tp:taxon-name><tp:taxon-name-part taxon-name-part-type="genus" reg="Latouchia">L.</tp:taxon-name-part> <tp:taxon-name-part taxon-name-part-type="species" reg="wufeng">wufeng</tp:taxon-name-part></tp:taxon-name></italic> sp. nov. (<italic>N</italic> = 6)</td><td rowspan="1" colspan="1">0.25/0.25%</td><td rowspan="1" colspan="1">0.75/0.74%</td><td rowspan="1" colspan="1">12.21/11.11%</td><td rowspan="1" colspan="1"><italic><tp:taxon-name><tp:taxon-name-part taxon-name-part-type="genus" reg="Latouchia">L.</tp:taxon-name-part> <tp:taxon-name-part taxon-name-part-type="species" reg="zhangping">zhangping</tp:taxon-name-part></tp:taxon-name></italic> sp. nov.</td></tr><tr><td rowspan="1" colspan="1"><italic><tp:taxon-name><tp:taxon-name-part taxon-name-part-type="genus" reg="Latouchia">L.</tp:taxon-name-part> <tp:taxon-name-part taxon-name-part-type="species" reg="wuhan">wuhan</tp:taxon-name-part></tp:taxon-name></italic> sp. nov. (<italic>N</italic> = 5)</td><td rowspan="1" colspan="1">0/0%</td><td rowspan="1" colspan="1">0/0%</td><td rowspan="1" colspan="1">13.80/12.58%</td><td rowspan="1" colspan="1"><italic><tp:taxon-name><tp:taxon-name-part taxon-name-part-type="genus" reg="Latouchia">L.</tp:taxon-name-part> <tp:taxon-name-part taxon-name-part-type="species" reg="zhangping">zhangping</tp:taxon-name-part></tp:taxon-name></italic> sp. nov.</td></tr><tr><td rowspan="1" colspan="1"><italic><tp:taxon-name><tp:taxon-name-part taxon-name-part-type="genus" reg="Latouchia">L.</tp:taxon-name-part> <tp:taxon-name-part taxon-name-part-type="species" reg="yinggen">yinggen</tp:taxon-name-part></tp:taxon-name></italic> sp. nov. (<italic>N</italic> = 4)</td><td rowspan="1" colspan="1">0/0%</td><td rowspan="1" colspan="1">0/0%</td><td rowspan="1" colspan="1">16.17/14.50%</td><td rowspan="1" colspan="1">
                    <italic>
                      <tp:taxon-name><tp:taxon-name-part taxon-name-part-type="genus" reg="Latouchia">L.</tp:taxon-name-part> <tp:taxon-name-part taxon-name-part-type="species" reg="linmufu">linmufu</tp:taxon-name-part></tp:taxon-name>
                    </italic>
                  </td></tr><tr><td rowspan="1" colspan="1"><italic><tp:taxon-name><tp:taxon-name-part taxon-name-part-type="genus" reg="Latouchia">L.</tp:taxon-name-part> <tp:taxon-name-part taxon-name-part-type="species" reg="zhangping">zhangping</tp:taxon-name-part></tp:taxon-name></italic> sp. nov. (<italic>N</italic> = 9)</td><td rowspan="1" colspan="1">1.52/1.49%</td><td rowspan="1" colspan="1">3.04/2.96%</td><td rowspan="1" colspan="1">12.21/11.11%</td><td rowspan="1" colspan="1"><italic><tp:taxon-name><tp:taxon-name-part taxon-name-part-type="genus" reg="Latouchia">L.</tp:taxon-name-part> <tp:taxon-name-part taxon-name-part-type="species" reg="wufeng">wufeng</tp:taxon-name-part></tp:taxon-name></italic> sp. nov.</td></tr><tr><td rowspan="1" colspan="1"><italic><tp:taxon-name><tp:taxon-name-part taxon-name-part-type="genus" reg="Latouchia">L.</tp:taxon-name-part> <tp:taxon-name-part taxon-name-part-type="species" reg="jinyun">jinyun</tp:taxon-name-part></tp:taxon-name></italic> (<italic>N</italic> = 29)</td><td rowspan="1" colspan="1">1.11/1.09%</td><td rowspan="1" colspan="1">2.42/2.37%</td><td rowspan="1" colspan="1">14.05/12.74%</td><td rowspan="1" colspan="1"><italic><tp:taxon-name><tp:taxon-name-part taxon-name-part-type="genus" reg="Latouchia">L.</tp:taxon-name-part> <tp:taxon-name-part taxon-name-part-type="species" reg="wuhan">wuhan</tp:taxon-name-part></tp:taxon-name></italic> sp. nov.</td></tr></tbody></table></table-wrap><table-wrap id="T2" position="float" orientation="portrait"><label>Table 2.</label><caption><p>Interspecific genetic distances among five new (holotype) and five known (holotype or paratype) <italic><tp:taxon-name><tp:taxon-name-part taxon-name-part-type="genus" reg="Latouchia">Latouchia</tp:taxon-name-part></tp:taxon-name></italic> species based on <abbrev xmlns:xlink="http://www.w3.org/1999/xlink" xlink:title="cytochrome c oxidase subunit I" id="ABBRID0EMIAG" xlink:type="simple">COI</abbrev> sequences. The lower-left and upper-right matrices show genetic distance (%) calculated using the <abbrev xmlns:xlink="http://www.w3.org/1999/xlink" xlink:title="Kimura 2-parameter" id="ABBRID0EQIAG" xlink:type="simple">K2P</abbrev> and <italic>p</italic>-distance substitution models, respectively.</p></caption><table id="TID0EVTAG" rules="all"><tbody><tr><th rowspan="1" colspan="1"/><th rowspan="1" colspan="1">Species</th><th rowspan="1" colspan="1">1</th><th rowspan="1" colspan="1">2</th><th rowspan="1" colspan="1">3</th><th rowspan="1" colspan="1">4</th><th rowspan="1" colspan="1">5</th><th rowspan="1" colspan="1">6</th><th rowspan="1" colspan="1">7</th><th rowspan="1" colspan="1">8</th><th rowspan="1" colspan="1">9</th><th rowspan="1" colspan="1">10</th></tr><tr><td rowspan="1" colspan="1">1</td><td rowspan="1" colspan="1"><italic><tp:taxon-name><tp:taxon-name-part taxon-name-part-type="genus" reg="Latouchia">L.</tp:taxon-name-part> <tp:taxon-name-part taxon-name-part-type="species" reg="jihe">jihe</tp:taxon-name-part></tp:taxon-name></italic> sp. nov.</td><td rowspan="1" colspan="1"/><td rowspan="1" colspan="1">18.44</td><td rowspan="1" colspan="1">18.15</td><td rowspan="1" colspan="1">15.63</td><td rowspan="1" colspan="1">18.14</td><td rowspan="1" colspan="1">20.06</td><td rowspan="1" colspan="1">18.58</td><td rowspan="1" colspan="1">20.23</td><td rowspan="1" colspan="1">15.34</td><td rowspan="1" colspan="1">16.22</td></tr><tr><td rowspan="1" colspan="1">2</td><td rowspan="1" colspan="1"><italic><tp:taxon-name><tp:taxon-name-part taxon-name-part-type="genus" reg="Latouchia">L.</tp:taxon-name-part> <tp:taxon-name-part taxon-name-part-type="species" reg="wufeng">wufeng</tp:taxon-name-part></tp:taxon-name></italic> sp. nov.</td><td rowspan="1" colspan="1">21.31</td><td rowspan="1" colspan="1"/><td rowspan="1" colspan="1">15.73</td><td rowspan="1" colspan="1">19.03</td><td rowspan="1" colspan="1">11.21</td><td rowspan="1" colspan="1">19.47</td><td rowspan="1" colspan="1">15.78</td><td rowspan="1" colspan="1">21.18</td><td rowspan="1" colspan="1">18.58</td><td rowspan="1" colspan="1">18.73</td></tr><tr><td rowspan="1" colspan="1">3</td><td rowspan="1" colspan="1"><italic><tp:taxon-name><tp:taxon-name-part taxon-name-part-type="genus" reg="Latouchia">L.</tp:taxon-name-part> <tp:taxon-name-part taxon-name-part-type="species" reg="wuhan">wuhan</tp:taxon-name-part></tp:taxon-name></italic> sp. nov.</td><td rowspan="1" colspan="1">20.94</td><td rowspan="1" colspan="1">17.79</td><td rowspan="1" colspan="1"/><td rowspan="1" colspan="1">16.64</td><td rowspan="1" colspan="1">12.86</td><td rowspan="1" colspan="1">16.79</td><td rowspan="1" colspan="1">13.92</td><td rowspan="1" colspan="1">17.75</td><td rowspan="1" colspan="1">17.25</td><td rowspan="1" colspan="1">16.04</td></tr><tr><td rowspan="1" colspan="1">4</td><td rowspan="1" colspan="1"><italic><tp:taxon-name><tp:taxon-name-part taxon-name-part-type="genus" reg="Latouchia">L.</tp:taxon-name-part> <tp:taxon-name-part taxon-name-part-type="species" reg="yinggen">yinggen</tp:taxon-name-part></tp:taxon-name></italic> sp. nov.</td><td rowspan="1" colspan="1">17.59</td><td rowspan="1" colspan="1">22.20</td><td rowspan="1" colspan="1">18.94</td><td rowspan="1" colspan="1"/><td rowspan="1" colspan="1">17.26</td><td rowspan="1" colspan="1">18.73</td><td rowspan="1" colspan="1">18.14</td><td rowspan="1" colspan="1">14.50</td><td rowspan="1" colspan="1">15.93</td><td rowspan="1" colspan="1">16.96</td></tr><tr><td rowspan="1" colspan="1">5</td><td rowspan="1" colspan="1"><italic><tp:taxon-name><tp:taxon-name-part taxon-name-part-type="genus" reg="Latouchia">L.</tp:taxon-name-part> <tp:taxon-name-part taxon-name-part-type="species" reg="zhangping">zhangping</tp:taxon-name-part></tp:taxon-name></italic> sp. nov.</td><td rowspan="1" colspan="1">20.92</td><td rowspan="1" colspan="1">12.36</td><td rowspan="1" colspan="1">14.15</td><td rowspan="1" colspan="1">19.71</td><td rowspan="1" colspan="1"/><td rowspan="1" colspan="1">17.55</td><td rowspan="1" colspan="1">14.45</td><td rowspan="1" colspan="1">19.66</td><td rowspan="1" colspan="1">18.44</td><td rowspan="1" colspan="1">16.52</td></tr><tr><td rowspan="1" colspan="1">6</td><td rowspan="1" colspan="1">
                    <italic>
                      <tp:taxon-name><tp:taxon-name-part taxon-name-part-type="genus" reg="Latouchia">L.</tp:taxon-name-part> <tp:taxon-name-part taxon-name-part-type="species" reg="calcicola">calcicola</tp:taxon-name-part></tp:taxon-name>
                    </italic>
                  </td><td rowspan="1" colspan="1">23.48</td><td rowspan="1" colspan="1">22.75</td><td rowspan="1" colspan="1">19.12</td><td rowspan="1" colspan="1">21.64</td><td rowspan="1" colspan="1">20.12</td><td rowspan="1" colspan="1"/><td rowspan="1" colspan="1">19.03</td><td rowspan="1" colspan="1">19.47</td><td rowspan="1" colspan="1">20.21</td><td rowspan="1" colspan="1">18.88</td></tr><tr><td rowspan="1" colspan="1">7</td><td rowspan="1" colspan="1">
                    <italic>
                      <tp:taxon-name><tp:taxon-name-part taxon-name-part-type="genus" reg="Latouchia">L.</tp:taxon-name-part> <tp:taxon-name-part taxon-name-part-type="species" reg="jinyun">jinyun</tp:taxon-name-part></tp:taxon-name>
                    </italic>
                  </td><td rowspan="1" colspan="1">21.53</td><td rowspan="1" colspan="1">17.90</td><td rowspan="1" colspan="1">15.57</td><td rowspan="1" colspan="1">21.10</td><td rowspan="1" colspan="1">16.17</td><td rowspan="1" colspan="1">22.08</td><td rowspan="1" colspan="1"/><td rowspan="1" colspan="1">19.47</td><td rowspan="1" colspan="1">19.17</td><td rowspan="1" colspan="1">18.29</td></tr><tr><td rowspan="1" colspan="1">8</td><td rowspan="1" colspan="1">
                    <italic>
                      <tp:taxon-name><tp:taxon-name-part taxon-name-part-type="genus" reg="Latouchia">L.</tp:taxon-name-part> <tp:taxon-name-part taxon-name-part-type="species" reg="linmufu">linmufu</tp:taxon-name-part></tp:taxon-name>
                    </italic>
                  </td><td rowspan="1" colspan="1">23.66</td><td rowspan="1" colspan="1">25.21</td><td rowspan="1" colspan="1">20.32</td><td rowspan="1" colspan="1">16.17</td><td rowspan="1" colspan="1">22.95</td><td rowspan="1" colspan="1">22.68</td><td rowspan="1" colspan="1">22.84</td><td rowspan="1" colspan="1"/><td rowspan="1" colspan="1">20.23</td><td rowspan="1" colspan="1">21.37</td></tr><tr><td rowspan="1" colspan="1">9</td><td rowspan="1" colspan="1">
                    <italic>
                      <tp:taxon-name><tp:taxon-name-part taxon-name-part-type="genus" reg="Latouchia">L.</tp:taxon-name-part> <tp:taxon-name-part taxon-name-part-type="species" reg="wenchuan">wenchuan</tp:taxon-name-part></tp:taxon-name>
                    </italic>
                  </td><td rowspan="1" colspan="1">17.20</td><td rowspan="1" colspan="1">21.56</td><td rowspan="1" colspan="1">19.69</td><td rowspan="1" colspan="1">18.02</td><td rowspan="1" colspan="1">21.37</td><td rowspan="1" colspan="1">23.71</td><td rowspan="1" colspan="1">22.35</td><td rowspan="1" colspan="1">23.71</td><td rowspan="1" colspan="1"/><td rowspan="1" colspan="1">12.68</td></tr><tr><td rowspan="1" colspan="1">10</td><td rowspan="1" colspan="1">
                    <italic>
                      <tp:taxon-name><tp:taxon-name-part taxon-name-part-type="genus" reg="Latouchia">L.</tp:taxon-name-part> <tp:taxon-name-part taxon-name-part-type="species" reg="yaoi">yaoi</tp:taxon-name-part></tp:taxon-name>
                    </italic>
                  </td><td rowspan="1" colspan="1">18.34</td><td rowspan="1" colspan="1">21.78</td><td rowspan="1" colspan="1">18.11</td><td rowspan="1" colspan="1">19.34</td><td rowspan="1" colspan="1">18.76</td><td rowspan="1" colspan="1">21.84</td><td rowspan="1" colspan="1">21.07</td><td rowspan="1" colspan="1">25.29</td><td rowspan="1" colspan="1">14.08</td><td rowspan="1" colspan="1"/></tr></tbody></table></table-wrap></tp:treatment-sec></tp:taxon-treatment>
