# Supplementary material for: ﻿Five new species of the trapdoor spider genus Latouchia Pocock, 1901 (Araneae, Halonoproctidae) from China
Source: Zookeys. 2025 Dec 30;1265:103–27. doi: 10.3897/zookeys.1265.175629 (PMC12776027; doi:10.3897/zookeys.1265.175629)
Supplement: XML Treatment for Latouchia jinyun [file zookeys.1265.175629-treatment7.xml]

<!DOCTYPE tp:taxon-treatment
  PUBLIC "-//TaxonX//DTD Taxonomic Treatment Publishing DTD v0 20100105//EN" "tax-treatment-NSO.dtd">
<tp:taxon-treatment xmlns:tp="http://www.plazi.org/taxpub"><tp:treatment-meta><kwd-group><label>Taxon classification</label><kwd>
              <named-content content-type="kingdom">Animalia</named-content>
            </kwd><kwd>
              <named-content content-type="order">Araneae</named-content>
            </kwd><kwd>
              <named-content content-type="family">Halonoproctidae</named-content>
            </kwd></kwd-group><mixed-citation publication-type="journal"><person-group><name><surname>Xiong</surname><given-names>Yichao</given-names></name><name><surname>Li</surname><given-names>Daiqin</given-names></name><name><surname>Xu</surname><given-names>Xin</given-names></name></person-group><article-title>﻿Five new species of the trapdoor spider genus <italic><tp:taxon-name><tp:taxon-name-part taxon-name-part-type="genus" reg="Latouchia">Latouchia</tp:taxon-name-part></tp:taxon-name></italic> Pocock, 1901 (<tp:taxon-name><tp:taxon-name-part taxon-name-part-type="order">Araneae</tp:taxon-name-part></tp:taxon-name>, <tp:taxon-name><tp:taxon-name-part taxon-name-part-type="family">Halonoproctidae</tp:taxon-name-part></tp:taxon-name>) from China</article-title><source>Zookeys</source><day>30</day><month>12</month><year>2025</year><volume>1265</volume><fpage>103</fpage><lpage>127</lpage><pub-id pub-id-type="doi">10.3897/zookeys.1265.175629</pub-id></mixed-citation></tp:treatment-meta><tp:nomenclature><label>﻿</label><tp:taxon-name><object-id xmlns:xlink="http://www.w3.org/1999/xlink" content-type="arpha" xlink:type="simple">55359F97-157A-5690-8D3C-6E8772683EDE</object-id>
            <tp:taxon-name-part taxon-name-part-type="genus" reg="Latouchia">Latouchia</tp:taxon-name-part>
            <tp:taxon-name-part taxon-name-part-type="species" reg="jinyun">jinyun</tp:taxon-name-part>
          </tp:taxon-name><tp:taxon-authority>Hao, Yu &amp; Zhang, 2025</tp:taxon-authority><xref ref-type="fig" rid="F2">Figs 2F, L</xref><xref ref-type="fig" rid="F3">, 3F, L</xref><xref ref-type="fig" rid="F11">, 11</xref><xref ref-type="fig" rid="F12">, 12</xref><tp:nomenclature-citation-list><tp:nomenclature-citation><tp:taxon-name>
                <tp:taxon-name-part taxon-name-part-type="genus" reg="Latouchia">Latouchia</tp:taxon-name-part> <tp:taxon-name-part taxon-name-part-type="species" reg="jinyun">jinyun</tp:taxon-name-part></tp:taxon-name><comment>Hao, Yu &amp; Zhang, 2025: 19, figs 5A–I, 6A–F, 16d (described male and female, type locality: China, Chongqing Province, Beibei District, Jinyun Mountain National Nature Reserve, not examined).</comment></tp:nomenclature-citation></tp:nomenclature-citation-list></tp:nomenclature><tp:treatment-sec sec-type="material" id="SECID0EFTDI"><title>Material examined.</title><p>• 10♀ (HAL-2023-107–110, 112–116, 118), China, Sichuan Province, Nanchong City, Gaoping District, Heming Mountain Scenic Area, 23 Dec. 2023, <named-content xmlns:xlink="http://www.w3.org/1999/xlink" content-type="dwc:verbatimCoordinates" xlink:type="simple"><named-content content-type="geo-json" specific-use="{&#34;type&#34;:&#34;Point&#34;,&#34;coordinates&#34;:[106.100000,30.790000]}" id="NCID0EOTDI" xlink:type="simple">30.79°N, 106.10°E</named-content></named-content>, elev. 293 m, X. Xu leg. • 2♂14♀ (HAL-2023-121–127A, 128, 130, 131, 133–136, 136A), China, Sichuan Province, Nanchong City, Gaoping District, Laojun Town, Lingyun Mountain Scenic Area, 24 Dec. 2023, <named-content xmlns:xlink="http://www.w3.org/1999/xlink" content-type="dwc:verbatimCoordinates" xlink:type="simple"><named-content content-type="geo-json" specific-use="{&#34;type&#34;:&#34;Point&#34;,&#34;coordinates&#34;:[106.210000,30.760000]}" id="NCID0EWTDI" xlink:type="simple">30.76°N, 106.21°E</named-content></named-content>, elev. 561 m. X. Xu, T.B. Yang leg. • 1♂14♀ (HAL-2023-137–141, 144–149, 151, 152, 154, 155), China, Sichuan Province, Nanchong City, Shunqing District, Xishan Scenic Area, 24 Dec. 2023, <named-content xmlns:xlink="http://www.w3.org/1999/xlink" content-type="dwc:verbatimCoordinates" xlink:type="simple"><named-content content-type="geo-json" specific-use="{&#34;type&#34;:&#34;Point&#34;,&#34;coordinates&#34;:[106.050000,30.800000]}" id="NCID0E5TDI" xlink:type="simple">30.80°N, 106.05°E</named-content></named-content>, elev. 336 m, X. Xu, T.B. Yang leg.</p></tp:treatment-sec><tp:treatment-sec sec-type="diagnosis" id="SECID0EDUDI"><title>Diagnosis.</title><p><italic><tp:taxon-name><tp:taxon-name-part taxon-name-part-type="genus" reg="Latouchia">Latouchia</tp:taxon-name-part> <tp:taxon-name-part taxon-name-part-type="species" reg="jinyun">jinyun</tp:taxon-name-part></tp:taxon-name></italic> differs from <italic><tp:taxon-name><tp:taxon-name-part taxon-name-part-type="genus" reg="Latouchia">L.</tp:taxon-name-part> <tp:taxon-name-part taxon-name-part-type="species" reg="jihe">jihe</tp:taxon-name-part></tp:taxon-name></italic> sp. nov., <italic><tp:taxon-name><tp:taxon-name-part taxon-name-part-type="genus" reg="Latouchia">L.</tp:taxon-name-part> <tp:taxon-name-part taxon-name-part-type="species" reg="davidi">davidi</tp:taxon-name-part></tp:taxon-name></italic>, <italic><tp:taxon-name><tp:taxon-name-part taxon-name-part-type="genus" reg="Latouchia">L.</tp:taxon-name-part> <tp:taxon-name-part taxon-name-part-type="species" reg="pavlovi">pavlovi</tp:taxon-name-part></tp:taxon-name></italic>, and <italic><tp:taxon-name><tp:taxon-name-part taxon-name-part-type="genus" reg="Latouchia">L.</tp:taxon-name-part> <tp:taxon-name-part taxon-name-part-type="species" reg="stridulans">stridulans</tp:taxon-name-part></tp:taxon-name></italic> by absence of stridulatory ridges on the chelicerae in both sexes. Males of <italic><tp:taxon-name><tp:taxon-name-part taxon-name-part-type="genus" reg="Latouchia">L.</tp:taxon-name-part> <tp:taxon-name-part taxon-name-part-type="species" reg="jinyun">jinyun</tp:taxon-name-part></tp:taxon-name></italic> can be distinguished from <italic><tp:taxon-name><tp:taxon-name-part taxon-name-part-type="genus" reg="Latouchia">L.</tp:taxon-name-part> <tp:taxon-name-part taxon-name-part-type="species" reg="wuhan">wuhan</tp:taxon-name-part></tp:taxon-name></italic> sp. nov. by longer embolus (Fig. <xref ref-type="fig" rid="F11">11A–I</xref> vs Fig. <xref ref-type="fig" rid="F7">7A–F</xref>). Females of <italic><tp:taxon-name><tp:taxon-name-part taxon-name-part-type="genus" reg="Latouchia">L.</tp:taxon-name-part> <tp:taxon-name-part taxon-name-part-type="species" reg="jinyun">jinyun</tp:taxon-name-part></tp:taxon-name></italic> differ from other <italic><tp:taxon-name><tp:taxon-name-part taxon-name-part-type="genus" reg="Latouchia">Latouchia</tp:taxon-name-part></tp:taxon-name></italic> species by longer, inwardly curved stalks with distinct constriction between lobes and stalks (Fig. <xref ref-type="fig" rid="F12">12A–L</xref>).</p><fig id="F11" position="float" orientation="portrait"><object-id xmlns:xlink="http://www.w3.org/1999/xlink" content-type="doi" xlink:type="simple">10.3897/zookeys.1265.175629.figure11</object-id><object-id xmlns:xlink="http://www.w3.org/1999/xlink" content-type="arpha" xlink:type="simple">7ADCE70E-0B37-594A-A032-C07DF6702987</object-id><label>Figure 11.</label><caption><p><italic><tp:taxon-name><tp:taxon-name-part taxon-name-part-type="genus" reg="Latouchia">Latouchia</tp:taxon-name-part> <tp:taxon-name-part taxon-name-part-type="species" reg="jinyun">jinyun</tp:taxon-name-part></tp:taxon-name></italic> Hao, Yu &amp; Zhang, 2025, left male palp (A–F: HAL-2023-139, G–I: HAL-2023-126), <bold>A, D, G.</bold> prolateral view; <bold>B, E, H.</bold> ventral view; <bold>C, F, I.</bold> retrolateral view. Scale bars: 1 mm (<bold>A–C</bold>); 0.3 mm (<bold>D–I</bold>).</p></caption><graphic xmlns:xlink="http://www.w3.org/1999/xlink" xlink:href="zookeys-1265-103_article-175629__-g011.jpg" position="float" orientation="portrait" xlink:type="simple" id="oo_1502603.jpg"><uri content-type="original_file" xlink:type="simple">https://binary.pensoft.net/fig/1502603</uri></graphic></fig><fig id="F12" position="float" orientation="portrait"><object-id xmlns:xlink="http://www.w3.org/1999/xlink" content-type="doi" xlink:type="simple">10.3897/zookeys.1265.175629.figure12</object-id><object-id xmlns:xlink="http://www.w3.org/1999/xlink" content-type="arpha" xlink:type="simple">EBF13A6D-A4AF-5718-B562-47B02AC63098</object-id><label>Figure 12.</label><caption><p><italic><tp:taxon-name><tp:taxon-name-part taxon-name-part-type="genus" reg="Latouchia">Latouchia</tp:taxon-name-part> <tp:taxon-name-part taxon-name-part-type="species" reg="jinyun">jinyun</tp:taxon-name-part></tp:taxon-name></italic> Hao, Yu &amp; Zhang, 2025, females, vulvae, dorsal view: <bold>A.</bold> HAL-2023-122; <bold>B.</bold> HAL-2023-112; <bold>C.</bold> HAL-2023-121; <bold>D.</bold> HAL-2023-108; <bold>E.</bold> HAL-2023-127; <bold>F.</bold> HAL-2023-127A; <bold>G.</bold> HAL-2023-137; <bold>H.</bold> HAL-2023-138; <bold>I.</bold> HAL-2023-140; <bold>J.</bold> HAL-2023-125; <bold>K.</bold> HAL-2023-146; <bold>L.</bold> HAL-2023-148. Scale bars: 0.3 mm (<bold>A–L</bold>).</p></caption><graphic xmlns:xlink="http://www.w3.org/1999/xlink" xlink:href="zookeys-1265-103_article-175629__-g012.jpg" position="float" orientation="portrait" xlink:type="simple" id="oo_1502604.jpg"><uri content-type="original_file" xlink:type="simple">https://binary.pensoft.net/fig/1502604</uri></graphic></fig></tp:treatment-sec><tp:treatment-sec sec-type="redescription" id="SECID0EI1DI"><title>Redescription.</title><p><bold>Male</bold> (HAL-2023-139, Figs <xref ref-type="fig" rid="F2">2F</xref>, <xref ref-type="fig" rid="F3">3F</xref>). Carapace yellowish brown. Cephalic region smoothly elevated. Eight eyes in two rows: anterior row procurved, posterior row straight. Chelicerae dark brown without stridulatory ridges, promargin with five teeth, retromargin with three teeth. Fovea procurved and deep. Sternum yellow with obvious glabrous sigilla. Labium and maxillae brown, without cuspule (Fig. <xref ref-type="fig" rid="F3">3F</xref>). Opisthosoma brownish-black with regular light blotches.</p><p>Measurements: <abbrev xmlns:xlink="http://www.w3.org/1999/xlink" xlink:title="body length" id="ABBRID0E51DI" xlink:type="simple">BL</abbrev> 9.64, <abbrev xmlns:xlink="http://www.w3.org/1999/xlink" xlink:title="carapace length" id="ABBRID0EC2DI" xlink:type="simple">CL</abbrev> 4.62 <abbrev xmlns:xlink="http://www.w3.org/1999/xlink" xlink:title="carapace width" id="ABBRID0EG2DI" xlink:type="simple">CW</abbrev> 4.23, <abbrev xmlns:xlink="http://www.w3.org/1999/xlink" xlink:title="opisthosoma length" id="ABBRID0EK2DI" xlink:type="simple">OL</abbrev> 4.18, <abbrev xmlns:xlink="http://www.w3.org/1999/xlink" xlink:title="opisthosoma width" id="ABBRID0EO2DI" xlink:type="simple">OW</abbrev> 3.21; Eye group, <abbrev xmlns:xlink="http://www.w3.org/1999/xlink" xlink:title="eye group length" id="ABBRID0ES2DI" xlink:type="simple">EL</abbrev> 0.51, <abbrev xmlns:xlink="http://www.w3.org/1999/xlink" xlink:title="anterior eye row width" id="ABBRID0EW2DI" xlink:type="simple">AR</abbrev> 0.82, <abbrev xmlns:xlink="http://www.w3.org/1999/xlink" xlink:title="posterior eye row width" id="ABBRID0E12DI" xlink:type="simple">PR</abbrev> 0.98, <abbrev xmlns:xlink="http://www.w3.org/1999/xlink" xlink:title="anterior median eye" id="ABBRID0E52DI" xlink:type="simple">AME</abbrev>-<abbrev xmlns:xlink="http://www.w3.org/1999/xlink" xlink:title="anterior median eye" id="ABBRID0EC3DI" xlink:type="simple">AME</abbrev> 0.11, <abbrev xmlns:xlink="http://www.w3.org/1999/xlink" xlink:title="anterior median eye" id="ABBRID0EG3DI" xlink:type="simple">AME</abbrev> 0.14, <abbrev xmlns:xlink="http://www.w3.org/1999/xlink" xlink:title="posterior median eye" id="ABBRID0EK3DI" xlink:type="simple">PME</abbrev>-<abbrev xmlns:xlink="http://www.w3.org/1999/xlink" xlink:title="posterior median eye" id="ABBRID0EO3DI" xlink:type="simple">PME</abbrev> 0.33, <abbrev xmlns:xlink="http://www.w3.org/1999/xlink" xlink:title="posterior median eye" id="ABBRID0ES3DI" xlink:type="simple">PME</abbrev> 0.11, <abbrev xmlns:xlink="http://www.w3.org/1999/xlink" xlink:title="anterior lateral eye" id="ABBRID0EW3DI" xlink:type="simple">ALE</abbrev> 0.30, <abbrev xmlns:xlink="http://www.w3.org/1999/xlink" xlink:title="posterior lateral eye" id="ABBRID0E13DI" xlink:type="simple">PLE</abbrev> 0.28; <abbrev xmlns:xlink="http://www.w3.org/1999/xlink" xlink:title="maxilla length" id="ABBRID0E53DI" xlink:type="simple">MaxL</abbrev> 1.65, <abbrev xmlns:xlink="http://www.w3.org/1999/xlink" xlink:title="labium length" id="ABBRID0EC4DI" xlink:type="simple">LL</abbrev> 0.56, <abbrev xmlns:xlink="http://www.w3.org/1999/xlink" xlink:title="labium width" id="ABBRID0EG4DI" xlink:type="simple">LW</abbrev> 0.74; <abbrev xmlns:xlink="http://www.w3.org/1999/xlink" xlink:title="sternum length" id="ABBRID0EK4DI" xlink:type="simple">SL</abbrev> 2.80, <abbrev xmlns:xlink="http://www.w3.org/1999/xlink" xlink:title="sternum width" id="ABBRID0EO4DI" xlink:type="simple">SW</abbrev> 2.58; leg I 14.42 (4.46, 2.32, 3.13, 2.88, 1.63), leg II 13.09 (4.01, 2.27, 2.50, 2.67, 1.64), leg III 11.05 (2.97, 1.87, 1.49, 2.83, 1.89), leg IV 15.61 (4.31, 2.07, 3.23, 3.77, 2.23). Patellae and tibiae of legs I and II with stout spines; spines on tibiae II slightly thicker than those on tibiae I, most spines on tibiae II bearing hooked tips (Fig. <xref ref-type="fig" rid="F13">13I, J</xref>).</p><p>Palp. Palpal bulb simple and pyriform in prolateral view; embolus thick at the base, tapering to slender apex and curved at one-third of its length from hook-shaped tip; both prolateral and retrolateral superior keels present (Fig. <xref ref-type="fig" rid="F11">11A–I</xref>).</p><p><bold>Female</bold> (HAL-2023-122, Figs <xref ref-type="fig" rid="F2">2L</xref>, <xref ref-type="fig" rid="F3">3L</xref>). Carapace yellowish brown. Cephalic region elevated. Eyes in two rows: anterior row procurved, posterior row straight. Chelicerae dark brown without stridulatory ridges, promargin with five teeth, retromargin with three teeth. Fovea procurved and deep. Sternum brown with obvious glabrous sigilla. Labium and maxillae brown, labium with one cuspule, two maxillae together with 61 cuspules along proximal edge (Fig. <xref ref-type="fig" rid="F3">3L</xref>). Opisthosoma brownish-black with regular light blotches.</p><p>Measurements: <abbrev xmlns:xlink="http://www.w3.org/1999/xlink" xlink:title="body length" id="ABBRID0EO5DI" xlink:type="simple">BL</abbrev> 13.44, <abbrev xmlns:xlink="http://www.w3.org/1999/xlink" xlink:title="carapace length" id="ABBRID0ES5DI" xlink:type="simple">CL</abbrev> 5.39 <abbrev xmlns:xlink="http://www.w3.org/1999/xlink" xlink:title="carapace width" id="ABBRID0EW5DI" xlink:type="simple">CW</abbrev> 4.67, <abbrev xmlns:xlink="http://www.w3.org/1999/xlink" xlink:title="opisthosoma length" id="ABBRID0E15DI" xlink:type="simple">OL</abbrev> 6.69, <abbrev xmlns:xlink="http://www.w3.org/1999/xlink" xlink:title="opisthosoma width" id="ABBRID0E55DI" xlink:type="simple">OW</abbrev> 4.63; Eye group, <abbrev xmlns:xlink="http://www.w3.org/1999/xlink" xlink:title="eye group length" id="ABBRID0EC6DI" xlink:type="simple">EL</abbrev> 0.79, <abbrev xmlns:xlink="http://www.w3.org/1999/xlink" xlink:title="anterior eye row width" id="ABBRID0EG6DI" xlink:type="simple">AR</abbrev> 0.91, <abbrev xmlns:xlink="http://www.w3.org/1999/xlink" xlink:title="posterior eye row width" id="ABBRID0EK6DI" xlink:type="simple">PR</abbrev> 0.96, <abbrev xmlns:xlink="http://www.w3.org/1999/xlink" xlink:title="anterior median eye" id="ABBRID0EO6DI" xlink:type="simple">AME</abbrev>-<abbrev xmlns:xlink="http://www.w3.org/1999/xlink" xlink:title="anterior median eye" id="ABBRID0ES6DI" xlink:type="simple">AME</abbrev> 0.13, <abbrev xmlns:xlink="http://www.w3.org/1999/xlink" xlink:title="anterior median eye" id="ABBRID0EW6DI" xlink:type="simple">AME</abbrev> 0.14, <abbrev xmlns:xlink="http://www.w3.org/1999/xlink" xlink:title="posterior median eye" id="ABBRID0E16DI" xlink:type="simple">PME</abbrev>-<abbrev xmlns:xlink="http://www.w3.org/1999/xlink" xlink:title="posterior median eye" id="ABBRID0E56DI" xlink:type="simple">PME</abbrev> 0.34, <abbrev xmlns:xlink="http://www.w3.org/1999/xlink" xlink:title="posterior median eye" id="ABBRID0EDAAK" xlink:type="simple">PME</abbrev> 0.12, <abbrev xmlns:xlink="http://www.w3.org/1999/xlink" xlink:title="anterior lateral eye" id="ABBRID0EHAAK" xlink:type="simple">ALE</abbrev> 0.32, <abbrev xmlns:xlink="http://www.w3.org/1999/xlink" xlink:title="posterior lateral eye" id="ABBRID0ELAAK" xlink:type="simple">PLE</abbrev> 0.30; <abbrev xmlns:xlink="http://www.w3.org/1999/xlink" xlink:title="maxilla length" id="ABBRID0EPAAK" xlink:type="simple">MaxL</abbrev> 2.41, <abbrev xmlns:xlink="http://www.w3.org/1999/xlink" xlink:title="labium length" id="ABBRID0ETAAK" xlink:type="simple">LL</abbrev> 0.84, <abbrev xmlns:xlink="http://www.w3.org/1999/xlink" xlink:title="labium width" id="ABBRID0EXAAK" xlink:type="simple">LW</abbrev> 1.06; <abbrev xmlns:xlink="http://www.w3.org/1999/xlink" xlink:title="sternum length" id="ABBRID0E2AAK" xlink:type="simple">SL</abbrev> 3.35, <abbrev xmlns:xlink="http://www.w3.org/1999/xlink" xlink:title="sternum width" id="ABBRID0E6AAK" xlink:type="simple">SW</abbrev> 3.18; palp 8.37 (3.01, 1.44, 1.87, 2.05), leg I 11.12 (3.81, 2.31, 2.46, 1.41, 1.13), leg II 10.02 (3.34, 2.05, 1.93, 1.44, 1.26), leg III 8.85 (2.93, 1.95, 1.14, 1.46, 1.37), leg IV 13.40 (3.97, 2.34, 2.64, 2.64, 1.81).</p><p>Vulva. Paired spermathecae inclined inward, with distinct constriction between lobes and inwardly curved stalks; surfaces densely covered with glandular pores on both elliptical lobes and most of stalks (Fig. <xref ref-type="fig" rid="F12">12A–L</xref>).</p></tp:treatment-sec><tp:treatment-sec sec-type="variation" id="SECID0EJBAK"><title>Variation.</title><p>Males and females vary in body size and the number of cheliceral teeth. Measurements for males (<italic>N</italic> = 3): <abbrev xmlns:xlink="http://www.w3.org/1999/xlink" xlink:title="body length" id="ABBRID0ERBAK" xlink:type="simple">BL</abbrev> 9.64–10.48, <abbrev xmlns:xlink="http://www.w3.org/1999/xlink" xlink:title="carapace length" id="ABBRID0EVBAK" xlink:type="simple">CL</abbrev> 3.87–4.78, <abbrev xmlns:xlink="http://www.w3.org/1999/xlink" xlink:title="carapace width" id="ABBRID0EZBAK" xlink:type="simple">CW</abbrev> 3.75–4.36, <abbrev xmlns:xlink="http://www.w3.org/1999/xlink" xlink:title="opisthosoma length" id="ABBRID0E4BAK" xlink:type="simple">OL</abbrev> 4.13–4.85, <abbrev xmlns:xlink="http://www.w3.org/1999/xlink" xlink:title="opisthosoma width" id="ABBRID0EBCAK" xlink:type="simple">OW</abbrev> 2.74–3.31; Measurements for females (<italic>N</italic> = 38): <abbrev xmlns:xlink="http://www.w3.org/1999/xlink" xlink:title="body length" id="ABBRID0EHCAK" xlink:type="simple">BL</abbrev> 9.44–18.10, <abbrev xmlns:xlink="http://www.w3.org/1999/xlink" xlink:title="carapace length" id="ABBRID0ELCAK" xlink:type="simple">CL</abbrev> 3.59–6.75, <abbrev xmlns:xlink="http://www.w3.org/1999/xlink" xlink:title="carapace width" id="ABBRID0EPCAK" xlink:type="simple">CW</abbrev> 3.27–6.08, <abbrev xmlns:xlink="http://www.w3.org/1999/xlink" xlink:title="opisthosoma length" id="ABBRID0ETCAK" xlink:type="simple">OL</abbrev> 4.33–8.79, <abbrev xmlns:xlink="http://www.w3.org/1999/xlink" xlink:title="opisthosoma width" id="ABBRID0EXCAK" xlink:type="simple">OW</abbrev> 3.12–6.26. The number of cheliceral teeth on promargin ranges from 5–8.</p><fig id="F13" position="float" orientation="portrait"><object-id xmlns:xlink="http://www.w3.org/1999/xlink" content-type="doi" xlink:type="simple">10.3897/zookeys.1265.175629.figure13</object-id><object-id xmlns:xlink="http://www.w3.org/1999/xlink" content-type="arpha" xlink:type="simple">7CBEFF4B-313F-52C8-88BF-59A7A79A29B7</object-id><label>Figure 13.</label><caption><p>Spines on left patella and tibia I (<bold>A, C, E, G, I</bold>) and II (<bold>B, D, F, H, J</bold>) of males of different species. Prolateral view: <bold>A, B.</bold><italic><tp:taxon-name><tp:taxon-name-part taxon-name-part-type="genus" reg="Latouchia">Latouchia</tp:taxon-name-part> <tp:taxon-name-part taxon-name-part-type="species" reg="jihe">jihe</tp:taxon-name-part></tp:taxon-name></italic> sp. nov.; <bold>C, D.</bold><italic><tp:taxon-name><tp:taxon-name-part taxon-name-part-type="genus" reg="Latouchia">Latouchia</tp:taxon-name-part> <tp:taxon-name-part taxon-name-part-type="species" reg="wufeng">wufeng</tp:taxon-name-part></tp:taxon-name></italic> sp. nov.; <bold>E, F.</bold><italic><tp:taxon-name><tp:taxon-name-part taxon-name-part-type="genus" reg="Latouchia">Latouchia</tp:taxon-name-part> <tp:taxon-name-part taxon-name-part-type="species" reg="wuhan">wuhan</tp:taxon-name-part></tp:taxon-name></italic> sp. nov.; <bold>G, H.</bold><italic><tp:taxon-name><tp:taxon-name-part taxon-name-part-type="genus" reg="Latouchia">Latouchia</tp:taxon-name-part> <tp:taxon-name-part taxon-name-part-type="species" reg="zhangping">zhangping</tp:taxon-name-part></tp:taxon-name></italic> sp. nov.; <bold>I, J.</bold><italic><tp:taxon-name><tp:taxon-name-part taxon-name-part-type="genus" reg="Latouchia">Latouchia</tp:taxon-name-part> <tp:taxon-name-part taxon-name-part-type="species" reg="jinyun">jinyun</tp:taxon-name-part></tp:taxon-name></italic> (HAL-2023-139. Scale bars: 1 mm (<bold>A–J</bold>).</p></caption><graphic xmlns:xlink="http://www.w3.org/1999/xlink" xlink:href="zookeys-1265-103_article-175629__-g013.jpg" position="float" orientation="portrait" xlink:type="simple" id="oo_1502605.jpg"><uri content-type="original_file" xlink:type="simple">https://binary.pensoft.net/fig/1502605</uri></graphic></fig></tp:treatment-sec><tp:treatment-sec sec-type="Genetic distance" id="SECID0EPFAK"><title>Genetic distance.</title><p>The specimens from Nanchong, Sichuan are identified as <italic><tp:taxon-name><tp:taxon-name-part taxon-name-part-type="genus" reg="Latouchia">L.</tp:taxon-name-part> <tp:taxon-name-part taxon-name-part-type="species" reg="jinyun">jinyun</tp:taxon-name-part></tp:taxon-name></italic> because their genital morphology is identical to that of the type specimens from Jinyun Mountain, Chongqing. Genetic divergence between specimens from the two localities is also insufficient to justify treating Nanchong specimens as a separate species. The minimum and maximum genetic distances between the Nanchong specimens and the type specimen from Jinyun Mountain (GenBank accession code: <ext-link xmlns:xlink="http://www.w3.org/1999/xlink" ext-link-type="gen" xlink:href="PQ585635" xlink:type="simple">PQ585635</ext-link>) are 1.65–2.42% (<abbrev xmlns:xlink="http://www.w3.org/1999/xlink" xlink:title="Kimura 2-parameter" id="ABBRID0EFGAK" xlink:type="simple">K2P</abbrev>) and 1.63–2.37% (<italic>p</italic>-distance), respectively. Within the Nanchong specimens, the minimum and maximum genetic distances range from 0% to 2.42% (<abbrev xmlns:xlink="http://www.w3.org/1999/xlink" xlink:title="Kimura 2-parameter" id="ABBRID0ELGAK" xlink:type="simple">K2P</abbrev>) and 0% to 2.37% (<italic>p</italic>-distance) (Table <xref ref-type="table" rid="T1">1</xref>).</p></tp:treatment-sec><tp:treatment-sec sec-type="distribution" id="SECID0EVGAK"><title>Distribution.</title><p>Chongqing Municipality, Sichuan Province (Nanchong City).</p></tp:treatment-sec><tp:treatment-sec><!--Section generated to contain objects referenced in tp:taxon-treatment.--><fig id="F2" position="float" orientation="portrait"><object-id xmlns:xlink="http://www.w3.org/1999/xlink" content-type="doi" xlink:type="simple">10.3897/zookeys.1265.175629.figure2</object-id><object-id xmlns:xlink="http://www.w3.org/1999/xlink" content-type="arpha" xlink:type="simple">9C61147B-A80A-5A56-953B-50AF268399B3</object-id><label>Figure 2.</label><caption><p>General somatic morphology of five new and one known <italic><tp:taxon-name><tp:taxon-name-part taxon-name-part-type="genus" reg="Latouchia">Latouchia</tp:taxon-name-part></tp:taxon-name></italic> species. <bold>A–F.</bold> Male; <bold>G–L.</bold> Female; <bold>A, G.</bold><italic><tp:taxon-name><tp:taxon-name-part taxon-name-part-type="genus" reg="Latouchia">L.</tp:taxon-name-part> <tp:taxon-name-part taxon-name-part-type="species" reg="jihe">jihe</tp:taxon-name-part></tp:taxon-name></italic> sp. nov. (HAL-2023-010, HAL-2023-032); <bold>B, H.</bold><italic><tp:taxon-name><tp:taxon-name-part taxon-name-part-type="genus" reg="Latouchia">L.</tp:taxon-name-part> <tp:taxon-name-part taxon-name-part-type="species" reg="wufeng">wufeng</tp:taxon-name-part></tp:taxon-name></italic> sp. nov. (HAL-2022-018A, HAL-2022-019B); <bold>C, I.</bold><italic><tp:taxon-name><tp:taxon-name-part taxon-name-part-type="genus" reg="Latouchia">L.</tp:taxon-name-part> <tp:taxon-name-part taxon-name-part-type="species" reg="wuhan">wuhan</tp:taxon-name-part></tp:taxon-name></italic> sp. nov. (XUC-2014-081, LH-2017-000); <bold>D, J.</bold><italic><tp:taxon-name><tp:taxon-name-part taxon-name-part-type="genus" reg="Latouchia">L.</tp:taxon-name-part> <tp:taxon-name-part taxon-name-part-type="species" reg="yinggen">yinggen</tp:taxon-name-part></tp:taxon-name></italic> sp. nov. (LH-2017-181, LH-2017-182); <bold>E, K.</bold><italic><tp:taxon-name><tp:taxon-name-part taxon-name-part-type="genus" reg="Latouchia">L.</tp:taxon-name-part> <tp:taxon-name-part taxon-name-part-type="species" reg="zhangping">zhangping</tp:taxon-name-part></tp:taxon-name></italic> sp. nov. (HAL-2023-098, HAL-2023-104); <bold>F, L.</bold><italic><tp:taxon-name><tp:taxon-name-part taxon-name-part-type="genus" reg="Latouchia">L.</tp:taxon-name-part> <tp:taxon-name-part taxon-name-part-type="species" reg="jinyun">jinyun</tp:taxon-name-part></tp:taxon-name></italic> (HAL-2023-139, HAL-2023-122). Scale bars: 2 mm (<bold>A–L</bold>).</p></caption><graphic xmlns:xlink="http://www.w3.org/1999/xlink" xlink:href="zookeys-1265-103_article-175629__-g002.jpg" position="float" orientation="portrait" xlink:type="simple" id="oo_1502594.jpg"><uri content-type="original_file" xlink:type="simple">https://binary.pensoft.net/fig/1502594</uri></graphic></fig><fig id="F3" position="float" orientation="portrait"><object-id xmlns:xlink="http://www.w3.org/1999/xlink" content-type="doi" xlink:type="simple">10.3897/zookeys.1265.175629.figure3</object-id><object-id xmlns:xlink="http://www.w3.org/1999/xlink" content-type="arpha" xlink:type="simple">E8C5BA14-1AFB-50D2-A908-F41C9D0E6AD5</object-id><label>Figure 3.</label><caption><p>Chelicerae, labium, coxae of palp and sternum of five new and one known <italic><tp:taxon-name><tp:taxon-name-part taxon-name-part-type="genus" reg="Latouchia">Latouchia</tp:taxon-name-part></tp:taxon-name></italic> species. <bold>A–F.</bold> Male; <bold>G–L.</bold> Female; <bold>A, G.</bold><italic><tp:taxon-name><tp:taxon-name-part taxon-name-part-type="genus" reg="Latouchia">L.</tp:taxon-name-part> <tp:taxon-name-part taxon-name-part-type="species" reg="jihe">jihe</tp:taxon-name-part></tp:taxon-name></italic> sp. nov. (HAL-2023-010, HAL-2023-032); <bold>B, H.</bold><italic><tp:taxon-name><tp:taxon-name-part taxon-name-part-type="genus" reg="Latouchia">L.</tp:taxon-name-part> <tp:taxon-name-part taxon-name-part-type="species" reg="wufeng">wufeng</tp:taxon-name-part></tp:taxon-name></italic> sp. nov. (HAL-2022-018A, HAL-2022-019B); <bold>C, I.</bold><italic><tp:taxon-name><tp:taxon-name-part taxon-name-part-type="genus" reg="Latouchia">L.</tp:taxon-name-part> <tp:taxon-name-part taxon-name-part-type="species" reg="wuhan">wuhan</tp:taxon-name-part></tp:taxon-name></italic> sp. nov. (XUC-2014-081, LH-2017-000); <bold>D, J.</bold><italic><tp:taxon-name><tp:taxon-name-part taxon-name-part-type="genus" reg="Latouchia">L.</tp:taxon-name-part> <tp:taxon-name-part taxon-name-part-type="species" reg="yinggen">yinggen</tp:taxon-name-part></tp:taxon-name></italic> sp. nov. (LH-2017-181, LH-2017-182); <bold>E, K.</bold><italic><tp:taxon-name><tp:taxon-name-part taxon-name-part-type="genus" reg="Latouchia">L.</tp:taxon-name-part> <tp:taxon-name-part taxon-name-part-type="species" reg="zhangping">zhangping</tp:taxon-name-part></tp:taxon-name></italic> sp. nov. (HAL-2023-098, HAL-2023-104); <bold>F, L.</bold><italic><tp:taxon-name><tp:taxon-name-part taxon-name-part-type="genus" reg="Latouchia">L.</tp:taxon-name-part> <tp:taxon-name-part taxon-name-part-type="species" reg="jinyun">jinyun</tp:taxon-name-part></tp:taxon-name></italic> (HAL-2023-139, HAL-2023-122). Scale bars: 1 mm (<bold>A–L</bold>).</p></caption><graphic xmlns:xlink="http://www.w3.org/1999/xlink" xlink:href="zookeys-1265-103_article-175629__-g003.jpg" position="float" orientation="portrait" xlink:type="simple" id="oo_1502595.jpg"><uri content-type="original_file" xlink:type="simple">https://binary.pensoft.net/fig/1502595</uri></graphic></fig><fig id="F7" position="float" orientation="portrait"><object-id xmlns:xlink="http://www.w3.org/1999/xlink" content-type="doi" xlink:type="simple">10.3897/zookeys.1265.175629.figure7</object-id><object-id xmlns:xlink="http://www.w3.org/1999/xlink" content-type="arpha" xlink:type="simple">93E9F33A-D1C5-552E-A4ED-BE0095AE5BB3</object-id><label>Figure 7.</label><caption><p><italic><tp:taxon-name><tp:taxon-name-part taxon-name-part-type="genus" reg="Latouchia">Latouchia</tp:taxon-name-part> <tp:taxon-name-part taxon-name-part-type="species" reg="wuhan">wuhan</tp:taxon-name-part></tp:taxon-name></italic> sp. nov., holotype male (<bold>A–F, I</bold>) and paratype females (<bold>G, H</bold>). <bold>A–F.</bold> left male palp (XUC-2014-081): <bold>A, D.</bold> Prolateral view; <bold>B.</bold> Ventral view; <bold>C, E, F.</bold> Retrolateral view showing details of embolus; <bold>G.</bold> Vulva, dorsal view, LH-2017-000; <bold>H.</bold> Vulva of young female, dorsal view, XUC-2014-082; <bold>I.</bold> Thickened setae on maxillae. Scale bars: 1 mm (<bold>A–C</bold>); 0.3 mm (<bold>D, E, G–I</bold>); 0.1 mm (<bold>F</bold>).</p></caption><graphic xmlns:xlink="http://www.w3.org/1999/xlink" xlink:href="zookeys-1265-103_article-175629__-g007.jpg" position="float" orientation="portrait" xlink:type="simple" id="oo_1502599.jpg"><uri content-type="original_file" xlink:type="simple">https://binary.pensoft.net/fig/1502599</uri></graphic></fig><table-wrap id="T1" position="float" orientation="portrait"><label>Table 1.</label><caption><p>Summary of genetic distances (<abbrev xmlns:xlink="http://www.w3.org/1999/xlink" xlink:title="cytochrome c oxidase subunit I" id="ABBRID0EJ5AE" xlink:type="simple">COI</abbrev>) for <italic><tp:taxon-name><tp:taxon-name-part taxon-name-part-type="genus" reg="Latouchia">Latouchia</tp:taxon-name-part></tp:taxon-name></italic> species. <italic>N</italic>, the number of specimens used in the analyses.</p></caption><table id="TID0EKMAG" rules="all"><tbody><tr><th rowspan="1" colspan="1">Species</th><th rowspan="1" colspan="1">Mean intraspecific <abbrev xmlns:xlink="http://www.w3.org/1999/xlink" xlink:title="Kimura 2-parameter" id="ABBRID0EC6AE" xlink:type="simple">K2P</abbrev>/<italic>p</italic>-distances</th><th rowspan="1" colspan="1">Maximum intraspecific <abbrev xmlns:xlink="http://www.w3.org/1999/xlink" xlink:title="Kimura 2-parameter" id="ABBRID0EM6AE" xlink:type="simple">K2P</abbrev>/<italic>p</italic>-distances</th><th rowspan="1" colspan="1">Minimum interspecific <abbrev xmlns:xlink="http://www.w3.org/1999/xlink" xlink:title="Kimura 2-parameter" id="ABBRID0EW6AE" xlink:type="simple">K2P</abbrev>/<italic>p</italic>-distances</th><th rowspan="1" colspan="1">Closest species</th></tr><tr><td rowspan="1" colspan="1"><italic><tp:taxon-name><tp:taxon-name-part taxon-name-part-type="genus" reg="Latouchia">L.</tp:taxon-name-part> <tp:taxon-name-part taxon-name-part-type="species" reg="jihe">jihe</tp:taxon-name-part></tp:taxon-name></italic> sp. nov. (<italic>N</italic> = 4)</td><td rowspan="1" colspan="1">3.46/3.36%</td><td rowspan="1" colspan="1">4.62/4.44%</td><td rowspan="1" colspan="1">16.92/15.11%</td><td rowspan="1" colspan="1"><italic><tp:taxon-name><tp:taxon-name-part taxon-name-part-type="genus" reg="Latouchia">L.</tp:taxon-name-part> <tp:taxon-name-part taxon-name-part-type="species" reg="yinggen">yinggen</tp:taxon-name-part></tp:taxon-name></italic> sp. nov.</td></tr><tr><td rowspan="1" colspan="1"><italic><tp:taxon-name><tp:taxon-name-part taxon-name-part-type="genus" reg="Latouchia">L.</tp:taxon-name-part> <tp:taxon-name-part taxon-name-part-type="species" reg="wufeng">wufeng</tp:taxon-name-part></tp:taxon-name></italic> sp. nov. (<italic>N</italic> = 6)</td><td rowspan="1" colspan="1">0.25/0.25%</td><td rowspan="1" colspan="1">0.75/0.74%</td><td rowspan="1" colspan="1">12.21/11.11%</td><td rowspan="1" colspan="1"><italic><tp:taxon-name><tp:taxon-name-part taxon-name-part-type="genus" reg="Latouchia">L.</tp:taxon-name-part> <tp:taxon-name-part taxon-name-part-type="species" reg="zhangping">zhangping</tp:taxon-name-part></tp:taxon-name></italic> sp. nov.</td></tr><tr><td rowspan="1" colspan="1"><italic><tp:taxon-name><tp:taxon-name-part taxon-name-part-type="genus" reg="Latouchia">L.</tp:taxon-name-part> <tp:taxon-name-part taxon-name-part-type="species" reg="wuhan">wuhan</tp:taxon-name-part></tp:taxon-name></italic> sp. nov. (<italic>N</italic> = 5)</td><td rowspan="1" colspan="1">0/0%</td><td rowspan="1" colspan="1">0/0%</td><td rowspan="1" colspan="1">13.80/12.58%</td><td rowspan="1" colspan="1"><italic><tp:taxon-name><tp:taxon-name-part taxon-name-part-type="genus" reg="Latouchia">L.</tp:taxon-name-part> <tp:taxon-name-part taxon-name-part-type="species" reg="zhangping">zhangping</tp:taxon-name-part></tp:taxon-name></italic> sp. nov.</td></tr><tr><td rowspan="1" colspan="1"><italic><tp:taxon-name><tp:taxon-name-part taxon-name-part-type="genus" reg="Latouchia">L.</tp:taxon-name-part> <tp:taxon-name-part taxon-name-part-type="species" reg="yinggen">yinggen</tp:taxon-name-part></tp:taxon-name></italic> sp. nov. (<italic>N</italic> = 4)</td><td rowspan="1" colspan="1">0/0%</td><td rowspan="1" colspan="1">0/0%</td><td rowspan="1" colspan="1">16.17/14.50%</td><td rowspan="1" colspan="1">
                    <italic>
                      <tp:taxon-name><tp:taxon-name-part taxon-name-part-type="genus" reg="Latouchia">L.</tp:taxon-name-part> <tp:taxon-name-part taxon-name-part-type="species" reg="linmufu">linmufu</tp:taxon-name-part></tp:taxon-name>
                    </italic>
                  </td></tr><tr><td rowspan="1" colspan="1"><italic><tp:taxon-name><tp:taxon-name-part taxon-name-part-type="genus" reg="Latouchia">L.</tp:taxon-name-part> <tp:taxon-name-part taxon-name-part-type="species" reg="zhangping">zhangping</tp:taxon-name-part></tp:taxon-name></italic> sp. nov. (<italic>N</italic> = 9)</td><td rowspan="1" colspan="1">1.52/1.49%</td><td rowspan="1" colspan="1">3.04/2.96%</td><td rowspan="1" colspan="1">12.21/11.11%</td><td rowspan="1" colspan="1"><italic><tp:taxon-name><tp:taxon-name-part taxon-name-part-type="genus" reg="Latouchia">L.</tp:taxon-name-part> <tp:taxon-name-part taxon-name-part-type="species" reg="wufeng">wufeng</tp:taxon-name-part></tp:taxon-name></italic> sp. nov.</td></tr><tr><td rowspan="1" colspan="1"><italic><tp:taxon-name><tp:taxon-name-part taxon-name-part-type="genus" reg="Latouchia">L.</tp:taxon-name-part> <tp:taxon-name-part taxon-name-part-type="species" reg="jinyun">jinyun</tp:taxon-name-part></tp:taxon-name></italic> (<italic>N</italic> = 29)</td><td rowspan="1" colspan="1">1.11/1.09%</td><td rowspan="1" colspan="1">2.42/2.37%</td><td rowspan="1" colspan="1">14.05/12.74%</td><td rowspan="1" colspan="1"><italic><tp:taxon-name><tp:taxon-name-part taxon-name-part-type="genus" reg="Latouchia">L.</tp:taxon-name-part> <tp:taxon-name-part taxon-name-part-type="species" reg="wuhan">wuhan</tp:taxon-name-part></tp:taxon-name></italic> sp. nov.</td></tr></tbody></table></table-wrap></tp:treatment-sec></tp:taxon-treatment>
